# Supplementary material for: Isolation of 3-amino-4-nitro­benzyl acetate: evidence of an undisclosed impurity in 5-amino-2-nitro­benzoic acid
Source: Acta Crystallogr E Crystallogr Commun. 2015 May 13;71(Pt 6):606–8. doi: 10.1107/S2056989015008750 (PMC4459301; doi:10.1107/S2056989015008750)
Supplement: Supplementary file 1 [file e-71-00606-sup1.cif]

##############################################################################
#                                                                            #
# This CIF contains the data in a paper accepted for publication in          #
# Acta Crystallographica Section E. It conforms to the requirements of       #
# Notes for Authors for Acta Crystallographica Section E, and has been       #
# peer reviewed under the auspices of the IUCr Commission on Journals.       #
#                                                                            #
# Full details of the Crystallographic Information File format               #
# are given in the paper "The Crystallographic Information File (CIF):       #
# a New Standard Archive File for Crystallography" by S. R. Hall, F. H.      #
# Allen and I. D. Brown [Acta Cryst. (1991), A47, 655-685].                  #
#                                                                            #
# The current version of the core CIF dictionary is obtainable from          #
# ftp://ftp.iucr.org/pub/cif_core.dic.                                       #
#                                                                            #
# Software is freely available for graphical display of the structure(s)     #
# in this CIF. For information consult the CIF software page                 #
# http://www.iucr.org/resources/cif/software.                                #
#                                                                            #
# This file may be used for bona fide research purposes within the           #
# scientific community so long as proper attribution is given to the journal # 
# article from which it was obtained.                                        #
#                                                                            #
##############################################################################
data_I
_database_code_depnum_ccdc_archive 'CCDC 1063364'
_audit_creation_method
;
Olex2 1.2
(compiled 2015.01.26 svn.r3150 for OlexSys, GUI svn.r4998)
;
_journal_date_recd_electronic     2015-03-04
_journal_date_accepted     2015-05-05
_journal_name_full     'Acta Crystallographica, Section E'
_journal_year     2015
_journal_volume     71
_journal_issue      6
_journal_page_first     606
_journal_page_last     608
_journal_paper_category     GO
_journal_paper_doi     10.1107/S2056989015008750
_journal_coeditor_code     PK2548
_publ_contact_author_name     'Brandon Quillian'
_publ_contact_author_address
;
Department of Chemistry and Physics
Armstrong State University
11935 Abercorn Street
Savannah GA 31419
USA
;
_publ_contact_author_email     'Brandon.Quillian@armstrong.edu'
_publ_contact_author_fax     '912-344-3432'
_publ_contact_author_phone     '912-344-2977'
_publ_section_title
;
Isolation of 3-amino-4-nitrobenzyl acetate: evidence of an undisclosed impurity
in 5-amino-2-nitrobenzoic acid
;
_publ_section_title_footnote     .
loop_
    _publ_author_name
    _publ_author_footnote
    _publ_author_address
    'Quillian, Brandon' .
;
Department of Chemistry and Physics
Armstrong State University
11935 Abercorn Street
Savannah GA 31419
USA
;
    'Hendricks, Jordan' .
;
Department of Chemistry and Physics
Armstrong State University
11935 Abercorn Street
Savannah GA 31419
USA
;
    'Trivitayakhun, Matthew' .
;
Department of Chemistry and Physics
Armstrong State University
11935 Abercorn Street
Savannah GA 31419
USA
;
    'Padgett, Clifford W.' .
;
Department of Chemistry and Physics
Armstrong State University
11935 Abercorn Street
Savannah GA 31419
USA
;
_publ_section_synopsis
;
The crystal stucture of 3-amino-4-nitrobenzyl displays intramolecular
resonance-assisted hydrogen bonding between the <i>ortho</i> amino and nitro
groups in addition to an intermolecular network of hydrogen bonding and
\p-stacking.
;
_chemical_name_systematic
;
3-Amino-4-nitrobenzyl acetate
;
_chemical_name_common     ?
_chemical_formula_moiety     'C9 H10 N2 O4'
_chemical_formula_sum     'C9 H10 N2 O4'
_chemical_formula_iupac     'C9 H10 N2 O4'
_chemical_formula_weight     210.19
_chemical_melting_point     ?
_shelx_space_group_comment
;
The symmetry employed for this shelxl refinement is uniquely defined
by the following loop, which should always be used as a source of
symmetry information in preference to the above space-group names.
They are only intended as comments.
;
_space_group_crystal_system     monoclinic
_space_group_name_H-M_alt     'C 2/c'
_space_group_name_Hall     '-C 2yc'
loop_
    _space_group_symop_operation_xyz
    'x, y, z'
    '-x, y, -z+1/2'
    'x+1/2, y+1/2, z'
    '-x+1/2, y+1/2, -z+1/2'
    '-x, -y, -z'
    'x, -y, z-1/2'
    '-x+1/2, -y+1/2, -z'
    'x+1/2, -y+1/2, z-1/2'
_cell_length_a     14.4803(15)
_cell_length_b     11.4054(11)
_cell_length_c     13.0936(13)
_cell_angle_alpha     90
_cell_angle_beta     116.341(8)
_cell_angle_gamma     90
_cell_volume     1937.9(4)
_cell_formula_units_Z     8
_cell_measurement_reflns_used     513
_cell_measurement_theta_min     1.6
_cell_measurement_theta_max     25.4
_cell_measurement_temperature     173(2)
_exptl_crystal_description     Prism
_exptl_crystal_colour     Yellow
_exptl_crystal_size_max     0.25
_exptl_crystal_size_mid     0.25
_exptl_crystal_size_min     0.10
_exptl_crystal_density_diffrn     1.441
_exptl_crystal_density_meas     ?
_exptl_crystal_density_method     'not measured'
_exptl_crystal_F_000     880
_exptl_absorpt_coefficient_mu     0.115
_exptl_absorpt_correction_type     multi-scan
_exptl_absorpt_process_details
;
(<i>REQAB</i>; Rigaku, 1998)
;
_shelx_estimated_absorpt_T_min     ?
_shelx_estimated_absorpt_T_max     ?
_exptl_absorpt_correction_T_min     0.840
_exptl_absorpt_correction_T_max     1.000
_exptl_special_details     ?
_diffrn_ambient_temperature     173(2)
_diffrn_radiation_type     MoK\a
_diffrn_radiation_wavelength     0.71075
_diffrn_radiation_monochromator     'Graphite Monochromator'
_diffrn_measurement_device_type     'Rigaku Mercury375R (2x2 bin mode)'
_diffrn_measurement_device     'XtaLABmini: Fixed Chi 2 circle'
_diffrn_measurement_method     'profile data from \w scans'
_diffrn_detector_area_resol_mean     13.6612
_diffrn_reflns_number     8409
_diffrn_reflns_av_R_equivalents     0.0454
_diffrn_reflns_theta_min     2.377
_diffrn_reflns_theta_max     25.291
_diffrn_reflns_theta_full     25.242
_diffrn_measured_fraction_theta_max     0.998
_diffrn_measured_fraction_theta_full     0.998
_diffrn_reflns_limit_h_min     -17
_diffrn_reflns_limit_h_max     17
_diffrn_reflns_limit_k_min     -13
_diffrn_reflns_limit_k_max     13
_diffrn_reflns_limit_l_min     -15
_diffrn_reflns_limit_l_max     15
loop_
    _refln_index_h
    _refln_index_k
    _refln_index_l
    _refln_F_squared_meas
    0 0 -1 0.26
    0 0 -1 0.12
    0 0 -1 -0.94
    1 1 0 2164.8
    -1 -1 0 1941.98
    1 1 0 1980.34
    -1 -1 0 2013.69
    1 1 0 1966.95
    -1 1 0 2067.67
    1 -1 0 2230.28
    1 -1 0 2061.73
    -1 -1 1 106.31
    -1 -1 1 111.29
    1 1 -1 87.32
    1 1 -1 103.15
    1 -1 -1 107.31
    -1 1 1 109.91
    1 -1 -1 102.37
    -1 1 1 119.9
    -2 0 1 2.1
    -2 0 1 2.95
    2 0 -1 3.13
    2 0 -1 -1.3
    -2 0 1 9.65
    -2 0 0 588.22
    2 0 0 586.2
    -2 0 0 547.78
    2 0 0 560.07
    1 -1 1 -0.34
    1 1 1 0.24
    1 -1 1 -0.34
    -1 1 -1 0.25
    1 1 1 -0.9
    -1 1 -1 0.88
    0 0 2 274.79
    0 0 2 275.5
    0 0 -2 246.09
    0 0 2 281.52
    -2 0 2 197.59
    2 0 -2 222.76
    0 2 0 4701.19
    0 -2 0 4748.69
    -1 1 2 -2.56
    -1 -1 2 3.14
    1 -1 -2 -4.22
    1 1 -2 2.95
    -1 -1 2 0.34
    1 1 -2 -0.98
    -1 1 2 0.11
    0 -2 -1 3205.44
    0 -2 1 3216.36
    0 2 -1 3227.18
    0 -2 1 3227.47
    0 2 1 3306.41
    0 -2 -1 3152.62
    0 2 1 3383.22
    2 0 1 3.19
    -2 0 -1 4.32
    -2 0 -1 6.41
    2 0 1 6.6
    2 2 -1 1584.27
    -2 -2 1 1665.23
    -2 -2 1 1662.36
    2 -2 -1 1733.59
    -2 2 1 1750.83
    -2 2 1 1821.58
    -3 -1 1 285.49
    3 1 -1 291.93
    3 1 -1 288.94
    -3 1 1 290.43
    3 -1 -1 292.93
    3 -1 -1 264.03
    2 0 -3 -0.95
    -2 0 3 1.54
    2 0 -3 -6.06
    -2 0 3 -0.97
    -1 1 -2 1162.75
    1 1 2 1176.09
    1 -1 2 1173.25
    1 1 2 1224.68
    2 2 0 857.86
    -2 -2 0 836.97
    2 -2 0 845.67
    -2 2 0 847.26
    -3 -1 2 976.08
    3 1 -2 884.04
    3 1 -2 998.54
    -3 1 2 988.94
    3 -1 -2 945.79
    3 -1 -2 919.03
    0 -2 -2 509.12
    0 2 2 536
    0 2 -2 542.38
    0 -2 2 521.72
    0 -2 2 529.95
    -2 -2 2 516.35
    2 2 -2 534.16
    -2 -2 2 548.79
    -2 2 2 580.36
    2 -2 -2 535.77
    -2 2 2 513.01
    3 1 0 1444.34
    3 1 0 1436.21
    -3 1 0 1423.27
    3 -1 0 1361.99
    -1 -1 3 187.54
    1 1 -3 202.4
    -1 1 3 189.26
    -1 1 3 199.31
    -1 -1 3 174.16
    -1 1 3 206.69
    0 0 3 -2.07
    0 0 3 0.64
    -2 2 -1 131.54
    -2 -2 -1 134.94
    2 2 1 130.28
    -2 2 -1 131.49
    2 -2 1 126.69
    2 2 1 133.57
    3 1 -3 107.72
    3 -1 -3 101.3
    -3 -1 3 82.92
    -3 -1 3 94.56
    3 -1 -3 105.9
    -3 1 3 89.83
    -1 3 0 934.92
    1 -3 0 889.66
    -1 3 0 923.58
    -1 -3 0 931.54
    -2 0 -2 575.13
    2 0 2 627.29
    1 -3 -1 19.42
    1 3 -1 23.89
    -1 3 1 22.32
    -1 -3 1 20.06
    -1 -3 1 17.5
    -1 3 1 18.12
    -4 0 2 582.78
    4 0 -2 577.77
    4 0 -2 588.6
    4 0 -1 0.58
    -4 0 1 -1.62
    4 0 -1 -0.64
    -2 2 3 5058.23
    2 -2 -3 5201.71
    2 2 -3 5253.51
    -2 -2 3 5153.32
    -2 -2 3 5364.07
    3 1 1 1.53
    -3 1 -1 -4.43
    3 1 1 -1.89
    3 -1 1 -2.06
    -3 -1 -1 -1.09
    -1 3 -1 84.92
    1 -3 1 74.11
    -1 -3 -1 80.58
    -1 -3 -1 85.61
    -1 -3 -1 65.37
    -1 3 -1 80.16
    1 3 1 75.45
    4 0 -3 2.65
    -4 0 3 -0.21
    4 0 -3 -4.54
    1 -3 -2 27.38
    -1 3 2 25.32
    -1 3 2 31.63
    1 3 -2 24.96
    -1 -3 2 25.18
    -1 -3 2 31.05
    4 0 0 24.42
    -4 0 0 24.81
    4 0 0 15.68
    0 2 3 1748.79
    0 2 3 1782.13
    0 2 -3 1728.51
    0 -2 3 1682.82
    1 -1 3 220.06
    1 1 3 216.06
    1 -1 3 221.3
    1 1 3 226.46
    -1 1 -3 203.53
    1 1 3 221.91
    -1 1 4 2226.93
    -1 -1 4 2209.42
    -1 -1 4 2032.14
    1 1 -4 2126.6
    -1 1 4 2132.34
    -2 -2 -2 1035.26
    -2 2 -2 1023.21
    -2 2 -2 1143.55
    2 2 2 1062.37
    2 2 2 1079.04
    2 -2 2 1094.26
    3 1 -4 533.54
    -3 1 4 533.04
    3 1 -4 478.15
    3 -1 -4 507.96
    -3 -1 4 565.24
    -3 -1 4 481.45
    3 -1 -4 545.65
    4 -2 -2 809.36
    -4 -2 2 767.2
    -4 2 2 808.65
    4 2 -2 813.48
    -4 2 2 782.91
    4 2 -1 242.21
    -4 -2 1 246.71
    4 2 -1 259.58
    -4 2 1 264.79
    4 -2 -1 263.07
    -4 2 1 281.14
    3 3 -1 25.08
    -3 -3 1 22.13
    -3 -3 1 23.92
    -3 3 1 24.1
    3 -3 -1 25.4
    -3 3 1 23.65
    1 3 2 237.46
    1 3 2 237.46
    -1 -3 -2 234.48
    1 3 2 232.31
    -1 3 -2 234.24
    1 -3 2 226.54
    -1 3 -2 216.34
    0 0 4 473.22
    0 0 4 494.88
    0 0 -4 473.9
    -3 -3 2 166.06
    -3 -3 2 167.54
    3 3 -2 167.68
    -3 3 2 174.95
    3 -3 -2 165.7
    -3 3 2 169.57
    -4 0 4 241.82
    4 0 -4 234.58
    4 2 -3 12.62
    -4 -2 3 10.81
    -4 -2 3 7.16
    -4 2 3 15.72
    4 -2 -3 9.4
    -4 2 3 10.52
    3 3 0 25.27
    -3 -3 0 24.43
    -3 -3 0 20.04
    3 -3 0 19.97
    -3 3 0 26.23
    -3 3 0 25.3
    0 4 0 -1.08
    0 4 0 -4.16
    0 -4 0 -1.91
    -1 -3 3 23.95
    1 -3 -3 25.54
    -1 -3 3 23.21
    -1 3 3 24.67
    1 3 -3 21.2
    -1 3 3 26.79
    2 2 -4 3019.59
    -2 -2 4 3016.22
    -2 -2 4 2893.16
    -2 2 4 2905.78
    -2 2 4 2910.7
    -2 0 -3 -0.07
    2 0 3 -0.32
    2 0 3 -0.32
    2 0 3 3.15
    -3 -1 -2 701.27
    3 1 2 704.03
    3 1 2 700.17
    3 -1 2 730.28
    -3 1 -2 735.18
    -4 0 -1 -0.19
    4 0 1 0.04
    4 0 1 -3.29
    4 0 1 -3.29
    4 2 0 655.6
    4 2 0 683.88
    4 -2 0 692.13
    -4 2 0 638.26
    -4 -2 0 696.18
    5 -1 -2 1170.61
    -5 1 2 1213.42
    5 -1 -2 1149.4
    -5 -1 2 1221.77
    5 1 -2 1230.72
    5 1 -2 1269.39
    0 4 -1 148.95
    0 -4 -1 130.86
    0 4 1 156.86
    0 -4 1 152.69
    0 4 -1 145.94
    0 -4 -1 155.51
    5 1 -3 32.8
    -5 -1 3 34.84
    5 -1 -3 37.88
    -5 1 3 33.96
    5 1 -3 40.09
    5 -1 -3 34.49
    -5 -1 1 115.32
    5 -1 -1 117.5
    5 1 -1 123.79
    5 -1 -1 123.25
    -5 1 1 127.87
    5 1 -1 129.45
    3 -3 -3 12.21
    -3 3 3 16
    -3 -3 3 14.12
    -3 -3 3 9.95
    3 3 -3 17.68
    -3 3 3 21.55
    2 -4 -1 394.8
    -2 4 1 419.25
    2 4 -1 407.09
    -2 -4 1 402.06
    -2 4 0 291.09
    2 -4 0 268.51
    -2 -4 0 278.48
    -2 -4 0 227.41
    -2 4 0 278.95
    2 4 0 292.31
    0 2 -4 460.96
    0 -2 4 450.97
    0 -2 4 476.22
    0 2 4 492
    0 2 4 467.48
    0 2 4 472.73
    -2 0 5 6.44
    2 0 -5 15.45
    -2 0 5 2.03
    3 3 1 179
    -3 3 -1 189.78
    -3 -3 -1 193.24
    3 -3 1 187.61
    3 3 1 192.42
    -3 3 -1 209.63
    -4 -2 4 643.73
    -4 -2 4 599.21
    4 2 -4 641.21
    4 -2 -4 627.8
    -4 2 4 661.7
    -4 2 4 683.12
    0 4 2 1.28
    0 -4 2 1.62
    0 -4 -2 0.44
    0 -4 2 3.27
    0 4 -2 1.85
    0 4 2 0.99
    -2 -4 2 9.25
    -2 4 2 11
    -2 4 2 11.2
    2 4 -2 12.91
    2 -4 -2 12.74
    -2 -4 2 10.26
    -1 1 -4 601.96
    1 1 4 654.18
    1 -1 4 628.84
    1 -1 4 624.08
    1 1 4 663
    1 1 4 638.2
    2 2 3 199.8
    2 2 3 211.5
    -2 -2 -3 179.39
    -2 2 -3 194.67
    2 -2 3 190.24
    -2 2 -3 180.55
    3 -1 -5 570.56
    3 1 -5 540.78
    3 -1 -5 516.34
    -3 -1 5 572.47
    -3 1 5 559.26
    -3 -1 5 521.35
    5 -1 -4 981.13
    5 1 -4 994.79
    5 -1 -4 922.55
    -5 -1 4 989.04
    -5 1 4 984.03
    5 1 0 178.3
    5 -1 0 162.28
    5 1 0 167.81
    5 -1 0 173.7
    -5 -1 0 172.26
    -5 1 0 176.44
    -4 2 -1 8.83
    4 2 1 7.88
    4 -2 1 13.76
    -4 -2 -1 8.11
    4 2 1 6.73
    4 -2 1 8.95
    -1 3 -3 32.41
    1 3 3 37.46
    1 -3 3 32.31
    1 -3 3 36.83
    1 3 3 39.51
    1 3 3 33.51
    4 0 -5 0.12
    -4 0 5 1.02
    -2 -4 -1 118.21
    2 -4 1 118.89
    -2 4 -1 124.18
    -2 4 -1 114.1
    -1 -1 5 171.85
    -1 1 5 167.89
    -1 -1 5 170.21
    -1 1 5 182.06
    -1 1 5 169.92
    1 1 -5 174.45
    -1 3 4 539.67
    1 -3 -4 562.14
    -1 -3 4 524.11
    -1 -3 4 509.06
    1 3 -4 541.96
    3 -3 -4 103.35
    -3 3 4 114.26
    -3 3 4 107.76
    -3 -3 4 121.1
    -3 -3 4 131.8
    3 3 -4 111.59
    -4 0 -2 695.92
    4 0 2 681.76
    4 0 2 758.46
    -6 0 2 191.82
    6 0 -2 195.71
    6 0 -2 203.15
    6 0 -3 -5.35
    6 0 -3 1.35
    -6 0 3 -2.19
    -2 4 3 191.22
    -2 4 3 202.07
    2 -4 -3 182.85
    -2 -4 3 181.39
    2 4 -3 188.2
    -2 -4 3 196.75
    -2 2 5 359.08
    -2 2 5 334.48
    2 -2 -5 334.93
    2 2 -5 369.06
    -2 -2 5 352.58
    -2 -2 5 345.08
    3 1 3 555.85
    -3 1 -3 491.64
    3 1 3 545.78
    -3 -1 -3 546.63
    3 -1 3 539.81
    -3 1 -3 538.31
    0 0 -5 -2.55
    0 0 5 -0.07
    0 0 5 -1.28
    6 0 -1 -1.05
    6 0 -1 0.14
    -6 0 1 -2.78
    2 0 4 68.08
    2 0 4 70.19
    3 3 2 178.39
    3 -3 2 187.54
    -3 3 -2 164.15
    -3 -3 -2 180.96
    -3 3 -2 183.16
    3 3 2 178.49
    0 -4 -3 346.84
    0 4 3 393.4
    0 4 3 360.94
    0 -4 3 348.27
    0 4 -3 356.76
    0 -4 3 356.26
    5 3 -2 359.01
    -5 -3 2 390.09
    -5 -3 2 401.3
    -5 3 2 391.17
    5 -3 -2 393.54
    -5 3 2 407.22
    6 0 -4 73.71
    6 0 -4 72.81
    -6 0 4 72.73
    -4 2 5 466.59
    4 2 -5 452.38
    -4 -2 5 445.26
    -4 2 5 473
    -4 -2 5 471.03
    4 -2 -5 438.2
    -5 -1 5 179.62
    5 1 -5 184.83
    5 -1 -5 180.85
    5 -1 -5 152.32
    -5 -1 5 194.44
    -5 1 5 184.41
    5 1 1 2268.98
    5 -1 1 2520.25
    -5 1 -1 2486.92
    -5 -1 -1 2358.67
    5 3 -3 126.22
    -5 -3 3 122.19
    -5 -3 3 124.4
    5 -3 -3 126.93
    -5 3 3 117.6
    -5 3 3 116.77
    5 3 -1 2154.37
    5 3 -1 2112.26
    -5 -3 1 2098.28
    5 -3 -1 2153.8
    -5 3 1 2245.41
    -5 3 1 2149.76
    -1 5 0 153.2
    1 5 0 132.53
    -1 5 0 142.54
    -1 -5 0 131.81
    1 -5 0 142.44
    1 5 0 150.73
    2 4 2 104.13
    -2 4 -2 101.4
    -2 4 -2 98.06
    2 -4 2 95.93
    -2 -4 -2 98.58
    -1 -5 1 44.04
    1 5 -1 46.71
    -1 5 1 46.26
    1 -5 -1 46.71
    -1 5 1 45.99
    4 4 -2 238.01
    -4 -4 2 220.74
    -4 -4 2 214.36
    -4 4 2 215.44
    4 -4 -2 215.03
    -4 4 2 221.64
    -4 2 -2 2392.51
    4 2 2 2284.36
    4 -2 2 2338.4
    -4 -2 -2 2264.59
    4 2 2 2178.23
    4 4 -1 1103.55
    -4 -4 1 1061.74
    -4 -4 1 1059.47
    -4 4 1 1116.25
    4 -4 -1 1126.48
    -4 4 1 1067.75
    -6 -2 2 1676.36
    6 2 -2 1740.57
    6 2 -2 1778.99
    -6 2 2 1765.46
    6 -2 -2 1684.94
    6 -2 -2 1911.37
    -6 -2 3 88.97
    6 2 -3 88.07
    6 2 -3 97.11
    -6 2 3 88.3
    6 -2 -3 82.99
    6 -2 -3 84.92
    -1 -5 -1 647.9
    -1 5 -1 615.97
    1 -5 1 632.82
    1 5 1 641.92
    -1 5 -1 659.49
    0 2 5 94.24
    0 2 5 107.66
    0 2 5 94.72
    0 -2 5 93.96
    0 2 -5 113.55
    0 -2 5 96.74
    -4 -4 3 347.85
    4 4 -3 365.77
    -4 -4 3 367.05
    4 -4 -3 371.04
    -4 4 3 358.19
    -4 4 3 386.08
    -6 0 0 401.76
    6 0 0 358.88
    6 0 0 383.22
    1 3 4 65.25
    1 3 4 81.5
    1 3 4 78.77
    -1 3 -4 82.05
    1 -3 4 75.14
    1 -3 4 77.63
    2 0 -6 103.84
    -2 0 6 115.34
    -2 0 6 116.72
    1 -5 -2 -0.23
    -1 5 2 11.36
    -1 5 2 0.62
    -1 -5 2 1.09
    -1 -5 2 3.47
    1 5 -2 1.98
    -2 -4 4 3.14
    -2 4 4 0.12
    2 -4 -4 0.26
    -2 -4 4 5.13
    -2 4 4 1.22
    2 4 -4 2.76
    4 0 -6 118.27
    4 0 -6 84.75
    -3 3 5 6.53
    -3 -3 5 0.06
    3 -3 -5 1.54
    -3 -3 5 2.75
    -3 3 5 0.51
    3 3 -5 4.97
    -6 -2 1 19.28
    6 2 -1 23.56
    6 2 -1 17.97
    6 -2 -1 23.85
    6 -2 -1 20.71
    -6 2 1 15.32
    5 3 -4 3.79
    -5 -3 4 4.48
    -5 -3 4 6.31
    -5 3 4 1.93
    5 -3 -4 8.59
    -5 3 4 3.17
    2 2 4 455.5
    -2 2 -4 448.3
    2 -2 4 432.29
    -2 2 -4 431.14
    2 2 4 380.86
    5 3 0 48.4
    5 3 0 48.78
    -5 -3 0 45.65
    5 -3 0 42.29
    -5 3 0 44.65
    -5 3 0 48.03
    -3 -1 6 -0.25
    3 1 -6 8.16
    -3 1 6 -1.29
    -3 -1 6 -0.33
    3 -1 -6 0.84
    -4 -4 0 -0.21
    -4 -4 0 7.22
    4 4 0 7.37
    -4 4 0 5
    -4 4 0 11.72
    4 -4 0 7.01
    6 0 -5 0.92
    -6 0 5 2.2
    6 0 -5 -3.16
    -6 -2 4 410.87
    6 2 -4 406.08
    -6 -2 4 429.84
    6 -2 -4 439.94
    6 -2 -4 428.88
    -6 2 4 428.22
    1 1 5 -1.04
    1 -1 5 -0.88
    1 1 5 -2.27
    1 -1 5 -0.47
    1 1 5 -1.52
    1 3 -5 37.41
    -1 -3 5 37.96
    1 -3 -5 41.26
    -1 3 5 37.92
    -1 -3 5 38.12
    -1 3 5 38.69
    -4 0 -3 2.37
    4 0 3 -5.86
    4 0 3 0.63
    3 5 -1 174.82
    -3 -5 1 170.57
    -3 -5 1 152.57
    -3 5 1 169.55
    -3 5 1 175.76
    3 -5 -1 175.33
    1 5 2 1094.4
    -1 -5 -2 1086.28
    -1 5 -2 1118.01
    -1 5 -2 1042.72
    1 -5 2 1120.85
    0 4 4 148.07
    0 4 4 138.64
    0 -4 -4 138.16
    0 4 -4 126.15
    0 -4 4 138.58
    0 -4 4 143.33
    -3 -5 2 1377.61
    3 5 -2 1381.1
    -3 -5 2 1332.96
    -3 5 2 1410.21
    3 -5 -2 1406.48
    -3 5 2 1353.48
    -1 1 6 292.53
    -1 1 6 288.3
    -1 1 6 286.91
    -1 -1 6 289.98
    1 1 -6 288.29
    -1 -1 6 283.13
    -3 -3 -3 1481.21
    -3 3 -3 1582.34
    3 -3 3 1641.88
    3 3 3 1644.13
    3 3 3 1659.85
    -4 -4 4 123.54
    -4 -4 4 103.65
    4 4 -4 122.51
    -4 4 4 117.61
    -4 4 4 107.8
    4 -4 -4 109.25
    7 -1 -3 2075.99
    -7 1 3 2008.56
    7 1 -3 2226.83
    7 1 -3 2059.95
    7 -1 -3 2015.3
    -7 -1 3 2034.86
    5 1 -6 139.61
    -5 -1 -2 1528.92
    5 -1 2 1564.47
    5 1 2 1585.84
    5 1 2 1492.7
    -5 1 -2 1575.51
    6 2 0 945.16
    -6 -2 0 1002.34
    6 2 0 904.36
    -6 2 0 929.19
    6 -2 0 951.89
    -3 -5 0 43.12
    -3 -5 0 44.13
    3 5 0 46.34
    -3 5 0 49.74
    -3 5 0 54.01
    3 -5 0 53.19
    -1 5 3 0.11
    1 -5 -3 1.6
    -1 5 3 0.89
    1 5 -3 2.04
    -1 -5 3 1.67
    -1 -5 3 -1.07
    -2 2 6 180.65
    2 -2 -6 170.4
    -2 2 6 173.12
    2 2 -6 167.87
    -2 -2 6 162.07
    -2 -2 6 179.8
    -7 -1 2 2198.09
    -7 1 2 2299.32
    7 1 -2 2164.22
    7 1 -2 2164.22
    7 1 -2 2381.57
    7 -1 -2 2315.65
    7 -1 -2 2267.42
    -2 -4 -3 1078.69
    2 4 3 1109.85
    -2 -4 -3 977.74
    -2 4 -3 1045.5
    -2 4 -3 1082.8
    2 -4 3 1122.43
    3 -1 4 40.81
    -3 1 -4 40.42
    -3 -1 -4 39.52
    3 1 4 38.57
    -3 1 -4 41.34
    3 1 4 47.97
    4 2 -6 164.57
    -4 -2 6 132.35
    4 -2 -6 143.64
    -4 2 6 155.58
    -4 -2 6 162.74
    4 4 1 323.97
    4 4 1 350.18
    -4 -4 -1 313.55
    4 -4 1 324.67
    -4 4 -1 307.34
    -4 4 -1 305.3
    -6 2 5 146.51
    -6 -2 5 151.57
    -6 -2 5 147.88
    6 -2 -5 155.79
    6 2 -5 150.51
    6 -2 -5 150.96
    7 -1 -4 369.23
    7 1 -4 344.88
    -7 1 4 340.55
    -7 -1 4 344.17
    7 -1 -4 335.68
    7 1 -4 335.09
    -5 -3 5 9.72
    5 -3 -5 8.78
    -5 3 5 5.7
    5 3 -5 5.32
    -5 3 5 8.7
    -5 -3 5 5.9
    5 3 1 842.52
    -5 -3 -1 877.13
    -5 3 -1 913.02
    5 -3 1 874.3
    5 3 1 870.66
    5 3 1 844.85
    6 0 1 -0.57
    6 0 1 -0.7
    -6 0 -1 -2.33
    -3 -5 3 737.68
    3 -5 -3 758.13
    -3 -5 3 729.48
    -3 5 3 720.59
    3 5 -3 728.48
    -3 5 3 796.05
    4 2 3 2.38
    -4 2 -3 3.28
    -4 -2 -3 5.36
    4 2 3 1.27
    4 -2 3 6.45
    0 0 6 130.62
    0 0 6 136.11
    0 0 -6 132.86
    2 0 5 0.04
    2 0 5 -1.03
    7 -1 -1 6.85
    7 1 -1 5.19
    -7 1 1 5.34
    -7 -1 1 11.52
    7 1 -1 9.82
    7 -1 -1 8.36
    6 0 -6 126.01
    -6 0 6 138.67
    -2 4 5 4.32
    2 -4 -5 4.24
    -2 4 5 2.89
    2 4 -5 3.81
    -2 -4 5 3.81
    -2 -4 5 3.86
    -3 -5 -1 52.76
    3 5 1 56.05
    -3 -5 -1 46.67
    3 -5 1 47.81
    -3 5 -1 51.25
    -3 5 -1 55.55
    7 1 -5 2.45
    7 -1 -5 -0.39
    -7 -1 5 3.61
    -7 1 5 0.26
    7 1 -5 5.78
    7 -1 -5 1.71
    0 6 0 609.59
    0 -6 0 587.59
    0 6 0 569.17
    -3 -3 6 68.55
    3 -3 -6 55.47
    -3 -3 6 58.17
    -3 3 6 67.02
    -3 3 6 59.15
    3 3 -6 64.97
    -1 -5 -3 72.57
    -1 5 -3 94.15
    -1 -5 -3 83.18
    1 -5 3 91.73
    -1 5 -3 88.86
    1 5 3 77.64
    4 -4 -5 359.29
    -4 4 5 346.65
    -4 4 5 369.54
    -4 -4 5 367.45
    -4 -4 5 344.49
    4 4 -5 348.58
    0 6 1 4
    0 -6 -1 3.73
    0 -6 1 -0.17
    0 6 -1 0.68
    0 6 1 1.08
    0 6 -1 4.37
    -1 3 -5 88.61
    1 -3 5 87.67
    1 3 5 100.52
    1 3 5 101.83
    1 -3 5 87.09
    1 3 5 97.04
    -6 2 -1 525.13
    6 2 1 553.35
    6 2 1 526.55
    4 0 -7 2.39
    -4 0 7 -2.37
    -4 0 7 -0.4
    -1 5 4 47.24
    -1 5 4 53.14
    1 -5 -4 47.81
    1 5 -4 43.66
    -1 -5 4 47.61
    -1 -5 4 50.09
    3 -5 -4 67.17
    -3 5 4 60.65
    -3 5 4 75.63
    -3 -5 4 67.33
    -3 -5 4 74.5
    3 5 -4 69.63
    0 2 6 354.79
    0 -2 6 353.88
    0 -2 6 324.97
    0 2 6 352.19
    0 2 -6 334.08
    0 2 6 354.94
    -4 -4 -2 239.35
    -4 4 -2 254.07
    -4 4 -2 250.52
    4 -4 2 232.35
    4 4 2 243.77
    4 4 2 253.8
    2 2 5 5.79
    2 2 5 9.02
    -2 2 -5 11.05
    2 2 5 11.43
    2 -2 5 8.1
    -3 -1 7 260.95
    -3 -1 7 249.95
    -3 1 7 257.92
    -3 1 7 243.51
    3 1 -7 258.39
    3 -1 -7 257.41
    -6 -4 2 191.96
    -6 -4 2 190.34
    6 4 -2 192.73
    -6 4 2 202.54
    6 -4 -2 212.2
    -6 4 2 206.45
    -2 6 1 872.28
    2 6 -1 822.37
    2 -6 -1 823.51
    -2 -6 1 828.49
    -2 6 1 789.38
    6 -2 -6 85.6
    6 2 -6 88.09
    -6 2 6 84.65
    -6 -2 6 79.49
    -6 -2 6 79.65
    6 -2 -6 64.29
    6 4 -3 109.73
    -6 -4 3 106.88
    -6 -4 3 111.47
    6 -4 -3 107.6
    -6 4 3 118.15
    -6 4 3 109.98
    2 0 -7 0.31
    -2 0 7 -0.15
    -2 0 7 -1.35
    7 1 0 10.14
    7 -1 0 9.55
    7 1 0 16.11
    7 -1 0 14.72
    -7 -1 0 5.13
    -7 1 0 11.45
    2 -6 0 432.26
    2 6 0 434.28
    -2 6 0 394.92
    -2 -6 0 409.05
    -2 6 0 400.66
    1 3 -6 108.88
    -1 3 6 102
    -1 -3 6 104.07
    1 -3 -6 111.29
    -1 3 6 100.24
    -1 -3 6 106.9
    -7 -3 3 412.98
    7 3 -3 377.26
    7 3 -3 411.37
    7 -3 -3 421.18
    7 -3 -3 390.25
    -7 3 3 415.8
    -5 3 6 17.16
    5 -3 -6 17.6
    -5 -3 6 21
    5 3 -6 31.38
    -5 3 6 21.19
    -5 3 6 21.19
    -5 -3 6 22.32
    4 0 4 151.27
    -4 0 -4 161.34
    4 0 4 148.78
    0 4 5 -4.95
    0 -4 -5 2.08
    0 4 5 -0.76
    0 -4 5 -1.59
    0 4 -5 2.11
    0 -4 5 -0.82
    5 3 2 27.85
    5 -3 2 36.33
    -5 -3 -2 32.45
    -5 3 -2 32.41
    5 3 2 36.71
    -8 0 3 1.55
    8 0 -3 -0.82
    8 0 -3 -4.74
    0 -6 -2 167.23
    0 -6 2 163.85
    0 6 -2 174.35
    0 6 2 178.53
    0 6 -2 177.92
    -2 -6 2 150.56
    -2 -6 2 179.88
    2 6 -2 162.43
    -2 6 2 168.33
    2 -6 -2 166.34
    7 3 -2 11.76
    -7 -3 2 11.08
    7 3 -2 9.53
    7 -3 -2 13.54
    -7 3 2 13.24
    7 -3 -2 18.44
    -5 1 7 68.7
    -5 -1 7 78.79
    5 -1 -7 56.71
    5 1 -7 67.5
    5 -1 -7 77.38
    -3 -3 -4 31.76
    3 -3 4 38.03
    3 3 4 36.8
    -3 3 -4 30.26
    3 3 4 33.34
    -3 3 -4 30.47
    5 -1 3 18.82
    5 1 3 17.41
    5 1 3 6.06
    -5 1 -3 12.93
    -5 -1 -3 15.41
    6 4 -1 1628.55
    6 -4 -1 1607.37
    -6 4 1 1640.54
    -6 4 1 1668.42
    -2 -4 -4 0.78
    -2 4 -4 -2.45
    2 -4 4 0.53
    2 4 4 4.83
    -2 4 -4 0.98
    2 4 4 -1.81
    -3 5 -2 81.47
    3 -5 2 95.04
    -3 -5 -2 93.9
    -3 -5 -2 81.3
    -3 5 -2 89.18
    3 5 2 85.91
    8 0 -4 400.8
    8 0 -4 401.35
    -8 0 4 367.13
    1 1 6 37.73
    1 -1 6 35.88
    1 -1 6 39.2
    1 1 6 42.68
    -1 1 -6 37.64
    1 1 6 36.89
    -5 -5 2 53.37
    -5 -5 2 58.47
    5 5 -2 56.3
    5 -5 -2 49.83
    -5 5 2 53.17
    -5 5 2 61.27
    6 0 2 -0.52
    -6 0 -2 -0.62
    6 0 2 -0.86
    6 4 -4 45.46
    -6 -4 4 45.19
    -6 -4 4 39.09
    -6 4 4 37.38
    -6 4 4 39.38
    6 -4 -4 46.19
    -7 -3 4 26.65
    -7 3 4 24.91
    -7 -3 4 22.36
    7 -3 -4 30.1
    7 -3 -4 27.72
    7 3 -4 17.74
    7 -1 -6 400.64
    -7 -1 6 390.18
    -7 -1 6 376.67
    -7 1 6 420.35
    7 1 -6 394.63
    8 0 -2 0.77
    8 0 -2 -0.31
    -8 0 2 0.08
    4 -2 -7 2183.52
    -4 -2 7 2230.56
    4 2 -7 2174.71
    -5 -5 3 34.47
    5 5 -3 30.22
    -5 -5 3 30.98
    5 -5 -3 32
    -5 5 3 32.07
    -5 5 3 26.69
    5 5 -1 101.29
    -5 -5 1 83.59
    -5 -5 1 96.26
    -5 5 1 100.5
    -5 5 1 89.09
    5 -5 -1 95.85
    -2 6 -1 14.27
    -2 -6 -1 20.45
    2 -6 1 13.82
    2 6 1 14.96
    -2 6 -1 8.81
    -6 0 7 -3.42
    6 0 -7 -2.13
    7 3 -1 78.4
    7 3 -1 66.77
    -7 -3 1 71.66
    7 -3 -1 68.73
    7 -3 -1 69.82
    -7 3 1 68.44
    8 0 -5 0.23
    -8 0 5 4.69
    8 0 -5 -0.89
    -1 1 7 50.39
    1 1 -7 60.05
    1 -1 -7 56.86
    -1 -1 7 57.43
    -1 -1 7 57.73
    -1 1 7 60.14
    -2 -2 7 581.21
    -2 2 7 560.2
    -2 2 7 547.75
    -2 2 7 567.52
    -2 -2 7 566.23
    3 1 5 865.86
    -3 -1 -5 817.83
    -3 1 -5 854.54
    3 1 5 875.15
    3 -1 5 782.48
    -3 1 -5 781.58
    -2 -6 3 26.57
    -2 6 3 19.94
    -2 -6 3 22.93
    2 -6 -3 26.03
    2 6 -3 24.46
    -2 6 3 25.89
    4 2 4 496.14
    -4 -2 -4 491.03
    -4 2 -4 478.19
    4 -2 4 477.84
    8 -2 -3 150.34
    8 2 -3 149.09
    -8 -2 3 151.28
    -8 2 3 135.61
    8 2 -3 141.84
    8 -2 -3 148.83
    -6 -4 0 3.54
    6 4 0 2
    6 4 0 2.72
    -6 4 0 1.27
    6 -4 0 -6.03
    -6 4 0 -2.66
    -1 5 -4 -0.19
    1 5 4 1.49
    1 5 4 6.31
    -1 -5 -4 1.69
    -1 5 -4 1.88
    1 -5 4 3.35
    7 3 -5 743
    7 -3 -5 750.94
    7 -3 -5 700.75
    -7 -3 5 748.7
    -7 3 5 729.42
    -7 -3 5 750.68
    -2 4 6 2.16
    2 -4 -6 2.03
    -2 4 6 3.32
    2 4 -6 5
    -2 -4 6 7.75
    -2 -4 6 5.03
    -4 4 6 113.07
    4 -4 -6 104.72
    -4 4 6 115.92
    4 4 -6 113.14
    -4 -4 6 112.88
    -4 -4 6 107.99
    -3 5 5 25.49
    3 -5 -5 18.77
    -3 5 5 22.47
    -3 -5 5 22.15
    3 5 -5 21.39
    -3 -5 5 20.77
    5 -5 -4 66.78
    -5 -5 4 71.99
    -5 -5 4 67.46
    -5 5 4 70.19
    5 5 -4 61.95
    -5 5 4 60.94
    8 2 -4 409.54
    8 -2 -4 409.13
    -8 -2 4 399.42
    -8 2 4 381.1
    8 2 -4 411.6
    8 -2 -4 440.53
    -5 -5 0 968.95
    5 5 0 952.27
    5 -5 0 961.81
    -5 5 0 876.43
    8 0 -1 2.08
    -8 0 1 -3.53
    8 0 -1 -0.46
    0 -6 3 535.23
    0 -6 -3 502.19
    0 6 3 515.2
    0 6 -3 510.62
    0 6 -3 516.02
    0 6 3 566.6
    -6 -4 5 208.12
    -6 -4 5 210.34
    6 4 -5 190.29
    -6 4 5 205.62
    -6 4 5 207.54
    6 -4 -5 209.76
    6 2 2 1.92
    -6 -2 -2 -2.9
    6 -2 2 -1.2
    6 2 2 1.24
    -6 2 -2 0.62
    8 2 -2 2.95
    8 -2 -2 0.63
    -8 -2 2 9.64
    8 2 -2 4.2
    8 -2 -2 4.67
    -8 2 2 4.07
    -7 1 -1 180.94
    -7 -1 -1 168.77
    7 1 1 164.3
    7 -1 1 159.54
    7 1 1 160.49
    1 -5 -5 247.01
    -1 5 5 243.32
    -1 5 5 249.58
    1 5 -5 252.88
    -1 -5 5 247.42
    -1 -5 5 238.65
    -2 6 -2 76.48
    -2 -6 -2 69.39
    2 -6 2 80.96
    -2 6 -2 71.84
    2 6 2 66.61
    -4 4 -3 1286.18
    4 4 3 1316.8
    4 -4 3 1232.5
    -4 -4 -3 1216.22
    4 4 3 1316.8
    4 4 3 1295.16
    4 6 -2 44.13
    -4 -6 2 45.04
    -4 -6 2 39.78
    -4 6 2 41.67
    4 -6 -2 43.75
    -4 6 2 40.82
    -2 0 -6 299.93
    2 0 6 314.97
    2 0 6 305.08
    6 -2 -7 6.34
    6 -2 -7 11.76
    6 2 -7 11.72
    -6 -2 7 6.75
    -6 -2 7 9.4
    -6 2 7 7.03
    -4 -6 1 186.98
    4 6 -1 168.43
    -4 6 1 176.37
    -4 6 1 161.32
    4 -6 -1 162.66
    0 0 -7 2.57
    0 0 7 -1.26
    0 0 7 -7.26
    3 -3 -7 24.63
    -3 3 7 22.09
    -3 3 7 28.37
    3 3 -7 22.93
    -3 -3 7 23.97
    -3 -3 7 26.68
    8 2 -5 12.19
    -8 2 5 15.08
    8 -2 -5 15.11
    -8 -2 5 18.94
    8 -2 -5 17.84
    7 3 0 104.1
    7 3 0 100.57
    -7 -3 0 103.58
    -7 3 0 95.45
    7 -3 0 89.94
    7 -3 0 94.13
    8 0 -6 15.45
    -8 0 6 21.23
    8 0 -6 14.03
    3 -5 3 1.07
    3 5 3 5.27
    -3 5 -3 8.73
    -3 -5 -3 5.45
    -3 -5 -3 6.17
    -3 5 -3 3.58
    -4 -6 3 30.15
    4 6 -3 24.54
    -4 -6 3 21.4
    4 -6 -3 31.02
    -4 6 3 25.51
    -4 6 3 31.03
    7 1 -7 55.16
    -7 1 7 50.78
    7 -1 -7 45.51
    -7 -1 7 53.24
    -5 3 7 2.01
    5 -3 -7 -0.89
    -5 -3 7 2.23
    -5 -3 7 2.44
    -5 3 7 3.71
    5 3 -7 -0.95
    2 -6 -4 300.51
    -2 6 4 290.96
    -2 -6 4 313.64
    -2 -6 4 324.41
    2 6 -4 327.54
    5 3 3 84.02
    5 3 3 89.13
    -5 -3 -3 81.24
    5 -3 3 79.06
    -5 3 -3 76.15
    -8 -2 1 30.96
    -8 2 1 34.64
    8 2 -1 31.43
    8 2 -1 33.61
    8 -2 -1 31.31
    8 -2 -1 31.03
    -1 3 -6 11.32
    1 3 6 10.2
    1 -3 6 9.52
    1 -3 6 15.41
    1 3 6 11.14
    1 3 6 10.39
    4 6 0 140.86
    -4 -6 0 128.77
    4 -6 0 133.14
    -4 6 0 151.85
    4 0 -8 9999
    -4 0 8 9931.64
    5 5 -5 59.31
    -5 -5 5 63.54
    -5 -5 5 60.1
    -5 5 5 58.7
    5 -5 -5 56.12
    -5 5 5 59.99
    7 3 -6 168.46
    7 -3 -6 162.28
    -7 3 6 163.77
    -7 -3 6 160.74
    -7 -3 6 143.57
    7 -3 -6 137.75
    5 5 1 23.52
    -5 -5 -1 22.28
    -5 -5 -1 21.32
    -5 5 -1 17.62
    5 -5 1 28.83
    -5 5 -1 21.78
    6 -4 1 17.73
    -6 4 -1 20.87
    -6 4 -1 19.94
    6 4 1 20.43
    6 4 1 18.97
    -6 -4 -1 17.56
    8 0 0 63.18
    -8 0 0 70.82
    8 0 0 62.74
    -1 -7 0 134.5
    1 -7 0 123.64
    -1 7 0 134.11
    1 7 0 128.26
    -1 7 0 127.68
    -6 0 -3 -3.26
    6 0 3 -0.89
    6 0 3 0.75
    -1 -7 1 9.26
    -1 7 1 4.1
    1 7 -1 4.97
    -1 7 1 6.09
    1 -7 -1 1.04
    1 7 -1 1.8
    0 -4 -6 21.25
    0 4 6 25.15
    0 4 6 16.28
    0 -4 6 16.01
    0 -4 6 21.15
    0 4 -6 19.29
    2 2 6 867.92
    2 2 6 888
    2 -2 6 876.14
    -2 2 -6 839.36
    2 2 6 856.07
    -3 -1 8 874.63
    3 1 -8 847.15
    -3 1 8 783.06
    -3 -1 8 853.74
    -3 1 8 869.71
    3 -1 -8 868.15
    2 4 5 218.88
    2 4 5 192.21
    -2 -4 -5 184.79
    -2 4 -5 177.7
    2 -4 5 200.41
    -2 4 -5 189.17
    0 2 7 48.65
    0 2 -7 49.63
    0 2 7 45.42
    0 2 7 57.73
    0 -2 7 51.54
    0 -2 7 60.17
    -5 1 8 57.34
    5 1 -8 67.35
    5 -1 -8 67.53
    5 -1 -8 48.95
    -6 -4 6 138.5
    -6 4 6 161.83
    -6 4 6 179.76
    6 4 -6 166.57
    6 -4 -6 153.42
    -6 -4 6 165.38
    5 1 4 18.11
    5 1 4 21.35
    5 -1 4 25.43
    -5 -1 -4 28.19
    -5 1 -4 27.23
    -1 3 7 19.33
    -1 3 7 16.32
    -1 3 7 16.53
    -1 -3 7 15.9
    1 3 -7 22.49
    -1 -3 7 24.6
    -3 -3 -5 783.73
    3 3 5 808.52
    3 3 5 831.32
    3 -3 5 820.04
    -3 3 -5 790.37
    -8 2 6 384.71
    -8 -2 6 393.35
    -8 -2 6 341.78
    8 -2 -6 349.45
    8 -2 -6 407.55
    8 2 -6 377.67
    0 6 4 248.19
    0 6 -4 250.86
    0 -6 4 251.85
    0 -6 -4 254.46
    0 6 4 242.56
    4 0 5 -2.27
    -4 0 -5 -1.47
    4 0 5 -7.05
    -4 6 4 200.51
    -4 -6 4 204.55
    -4 -6 4 217.06
    4 6 -4 210.18
    4 -6 -4 207.33
    -4 6 4 208.61
    9 1 -4 1.34
    -9 -1 4 0.39
    -9 1 4 3.01
    9 -1 -4 2.61
    9 1 -4 3.15
    9 -1 -4 0.34
    -2 0 8 134.72
    -2 0 8 143.02
    2 0 -8 147.64
    1 -7 1 274.68
    -1 7 -1 269.55
    -1 -7 -1 275.12
    1 7 1 253.08
    -1 7 -1 271.13
    9 1 -3 59.57
    -9 1 3 61.01
    -9 -1 3 57.29
    9 -1 -3 57.35
    9 1 -3 67.69
    9 -1 -3 64.5
    6 0 -8 30.26
    -6 0 8 22.94
    -1 -7 2 5.54
    1 -7 -2 6.81
    1 7 -2 -1.82
    1 7 -2 0.81
    -1 7 2 5.73
    -1 7 2 1.09
    2 6 3 80.14
    -2 6 -3 84.26
    2 -6 3 92.1
    -2 -6 -3 87.27
    -2 6 -3 97.94
    -3 5 6 2.19
    3 5 -6 0.11
    -3 5 6 0.25
    -3 -5 6 -0.13
    3 -5 -6 1.01
    -3 -5 6 -3
    -4 -6 -1 28.66
    4 6 1 32.88
    -4 6 -1 28.15
    4 -6 1 30.63
    -4 6 -1 34.91
    4 -2 -8 1050.98
    4 2 -8 1034.75
    -4 2 8 1009.66
    -4 -2 8 1028.52
    -4 -2 8 989.51
    9 -1 -5 1.31
    9 1 -5 -0.26
    -9 1 5 -0.3
    -9 -1 5 2.39
    9 -1 -5 -1.07
    9 1 -5 -3.09
    7 3 1 238.32
    -7 -3 -1 247.71
    7 3 1 262.04
    -7 3 -1 235.79
    7 -3 1 262.24
    1 5 5 25.75
    -1 -5 -5 21.85
    1 5 5 23.06
    1 -5 5 24.01
    -1 5 -5 18.85
    -1 5 -5 13.7
    7 -1 2 28.19
    -7 1 -2 27.92
    -7 -1 -2 23.59
    7 1 2 29.29
    7 1 2 27.18
    8 0 -7 -3.84
    -8 0 7 0.37
    1 1 7 405.78
    1 -1 7 395.01
    1 -1 7 414.65
    1 1 7 396.8
    -1 1 -7 396.79
    1 1 7 417.37
    -4 4 7 38.22
    -4 4 7 30.18
    4 4 -7 34.72
    -4 -4 7 36.9
    4 -4 -7 38.33
    -4 -4 7 35.98
    -8 2 0 -1.52
    -8 -2 0 3.17
    8 -2 0 5.59
    8 2 0 6.36
    8 -2 0 4.01
    8 2 0 1.91
    9 -1 -2 11.72
    9 1 -2 15.75
    9 -1 -2 13.48
    -9 1 2 14.83
    -9 -1 2 16.52
    9 1 -2 12.62
    -6 2 -3 28.32
    6 2 3 25.64
    6 2 3 31.6
    -6 -2 -3 27.33
    6 -2 3 34.58
    -3 -7 1 214.1
    3 7 -1 231.2
    -3 7 1 221.41
    3 -7 -1 225.67
    -3 7 1 237.63
    2 -4 -7 177.05
    2 4 -7 173.25
    -2 -4 7 156.92
    -2 -4 7 169.09
    -2 4 7 175.52
    -2 4 7 178.5
    -1 7 -2 5.71
    -1 -7 -2 4.44
    1 -7 2 6.44
    -1 7 -2 8.24
    1 7 2 9.75
    -2 6 5 -0.79
    2 -6 -5 2.72
    -2 6 5 0.83
    2 6 -5 3.21
    -2 -6 5 1.97
    -2 -6 5 0.23
    4 -2 5 474.31
    4 2 5 492.58
    -4 -2 -5 475.98
    -4 2 -5 458.95
    4 2 5 497.23
    -3 -7 2 0.72
    -3 -7 2 0.85
    3 7 -2 4.76
    -3 7 2 -1.16
    -3 7 2 -0.04
    3 -7 -2 4.23
    -1 -5 6 303.97
    1 -5 -6 296.62
    -1 5 6 296.23
    -1 -5 6 281.03
    -1 5 6 300.99
    1 5 -6 307.15
    2 2 -8 64.95
    -2 2 8 62.86
    -2 -2 8 72.99
    -2 2 8 59.39
    -2 2 8 60.73
    -2 -2 8 62.94
    -7 -5 3 34.86
    -7 -5 3 37.14
    7 5 -3 36.56
    -7 5 3 40.16
    -7 5 3 40.16
    -7 5 3 39.85
    7 -5 -3 43.42
    -5 -5 6 541.8
    -5 5 6 542.71
    5 5 -6 517
    -5 5 6 538.99
    -5 -5 6 543.34
    5 -5 -6 528.36
    4 4 4 11.13
    4 4 4 10.98
    4 -4 4 16.38
    -4 4 -4 9.24
    -4 -4 -4 14.01
    -4 4 -4 11.13
    -3 -1 -6 348.28
    -3 1 -6 332.25
    3 1 6 357.4
    3 1 6 360.6
    -3 1 -6 367.79
    3 -1 6 369.17
    -5 -5 -2 28.33
    5 -5 2 30.16
    5 5 2 38.42
    -5 5 -2 26.05
    -5 5 -2 15.74
    8 4 -3 14.23
    -8 -4 3 15.86
    -8 -4 3 20.81
    8 -4 -3 18.34
    -8 4 3 14.98
    8 -4 -3 16.15
    -6 2 8 143.9
    -6 -2 8 143.86
    6 -2 -8 123.79
    6 -2 -8 140.44
    6 2 -8 131.88
    -3 7 0 568.04
    -3 7 0 566.1
    -3 -7 0 535.83
    3 -7 0 575.29
    3 7 0 579.78
    -7 -3 7 6.05
    -7 -3 7 11.91
    7 3 -7 13.19
    -7 3 7 8.86
    7 -3 -7 16.64
    7 -3 -7 15.93
    1 7 -3 52.94
    -1 7 3 58.62
    1 7 -3 44.61
    -1 -7 3 44.68
    1 -7 -3 55.31
    -1 7 3 41.09
    -7 -5 2 2.77
    7 5 -2 1.95
    -7 -5 2 3.58
    -7 5 2 5.78
    -7 5 2 10.09
    7 -5 -2 7.58
    -3 -5 -4 329.84
    -3 -5 -4 365.63
    3 5 4 365.29
    -3 5 -4 351.94
    -3 5 -4 326.58
    3 -5 4 341.9
    -1 1 8 95.59
    -1 -1 8 106.36
    -1 -1 8 107
    -1 1 8 107.87
    1 -1 -8 111.76
    1 1 -8 108.46
    -8 -4 4 2.57
    8 4 -4 6.9
    8 -4 -4 2.9
    -8 4 4 -0.63
    -8 -4 4 4.83
    8 -4 -4 2.27
    -8 0 -1 2.04
    8 0 1 1.01
    8 0 1 -1.37
    9 1 -6 1130.95
    9 -1 -6 1173.61
    -9 -1 6 1167.16
    9 -1 -6 1083.4
    -9 1 6 1176.6
    6 4 2 115.18
    -6 -4 -2 109.49
    6 4 2 107.42
    6 -4 2 114.16
    -6 4 -2 106.5
    -7 5 4 803.44
    7 5 -4 741.63
    7 -5 -4 786.7
    -7 -5 4 763.51
    -7 -5 4 757.56
    -7 5 4 744.16
    -4 -6 5 348.93
    -4 -6 5 360.96
    4 6 -5 338.53
    4 -6 -5 330.02
    -4 6 5 325.93
    -4 6 5 352.08
    7 1 -8 274.71
    7 -1 -8 263.8
    -7 -1 8 277.39
    -7 1 8 273.81
    -8 -4 2 96.17
    8 4 -2 97.1
    8 4 -2 100.92
    8 -4 -2 95.39
    8 -4 -2 92.94
    -8 4 2 104.88
    -8 -2 7 43.65
    8 2 -7 51.41
    8 -2 -7 53.78
    -8 2 7 45.84
    8 -2 -7 40.82
    -8 -2 7 47.12
    3 7 -3 111.78
    -3 -7 3 100.07
    3 -7 -3 103.81
    -3 7 3 93.21
    -3 7 3 114.55
    -3 -7 3 96.29
    -9 1 1 73.9
    9 1 -1 73.68
    9 -1 -1 74.9
    9 -1 -1 64.74
    9 1 -1 70.42
    -9 -1 1 78.55
    4 6 2 209.93
    -4 -6 -2 230.62
    -4 6 -2 217.77
    4 -6 2 197.97
    -4 6 -2 206.74
    3 -3 -8 69.43
    -3 3 8 64.93
    -3 -3 8 65.16
    -3 -3 8 70.42
    3 3 -8 77.25
    -3 3 8 66.82
    -6 -4 7 260.98
    -6 -4 7 269.83
    6 4 -7 255.3
    -6 4 7 259.13
    6 -4 -7 245.47
    -6 4 7 257.59
    -5 -3 8 3.01
    5 -3 -8 1.21
    5 3 -8 2.76
    5 -3 -8 3.62
    -5 3 8 7.51
    -5 -3 8 3.74
    -7 -5 1 32.6
    7 -5 -1 28.16
    -7 5 1 31.96
    -7 -5 1 26.04
    -7 5 1 36.7
    7 5 -1 27.38
    6 6 -2 145.65
    -6 -6 2 131.94
    -6 -6 2 124.38
    -6 6 2 148.48
    6 -6 -2 126.36
    -6 6 2 139.86
    5 3 4 75.3
    5 3 4 61.23
    5 -3 4 65.42
    -5 -3 -4 58.95
    -5 3 -4 60.27
    -6 -6 3 5.38
    -6 -6 3 7.2
    6 6 -3 2.68
    -6 6 3 2.01
    -6 6 3 5.67
    6 -6 -3 7.02
    -8 -4 5 685.51
    -8 -4 5 659.27
    8 4 -5 676.29
    -8 4 5 666.07
    8 -4 -5 685.52
    -3 -7 -1 52.82
    3 7 1 46.32
    3 -7 1 52.97
    -3 7 -1 54.82
    -3 7 -1 56.18
    9 3 -4 46.62
    -9 -3 4 52.23
    9 3 -4 53.87
    9 -3 -4 52.43
    -9 3 4 47.29
    9 -3 -4 50.19
    -9 -3 3 212.88
    9 3 -3 205.79
    9 3 -3 194.66
    9 -3 -3 207.63
    -9 3 3 206.05
    9 -3 -3 206.07
    0 6 5 91
    0 6 5 93.06
    0 -6 -5 97.83
    0 -6 5 92.7
    0 6 -5 96.58
    0 -6 5 83.99
    -7 -5 5 149.89
    -7 -5 5 136.17
    7 5 -5 147.48
    -7 5 5 148.73
    -7 5 5 154.39
    7 -5 -5 145.03
    -2 0 -7 -2.08
    2 0 7 3.26
    2 0 7 1.89
    2 0 7 1.89
    -6 -6 1 9.32
    -6 -6 1 12.62
    6 6 -1 9.27
    -6 6 1 12.53
    6 -6 -1 8.12
    -6 6 1 7.47
    2 6 4 125.12
    -2 -6 -4 119.46
    -2 -6 -4 93.6
    -2 6 -4 113.76
    -2 6 -4 112.19
    2 -6 4 103.08
    8 4 -1 12.86
    8 -4 -1 21.04
    8 4 -1 10.85
    8 -4 -1 11.74
    -8 -4 1 16.3
    -8 4 1 12.8
    -8 2 -1 429.81
    8 2 1 420.08
    -8 -2 -1 458.62
    8 -2 1 443.73
    8 2 1 431.01
    0 0 -8 91.47
    0 0 8 94.22
    0 0 8 87.64
    1 7 3 265.45
    -1 -7 -3 259.7
    -1 7 -3 262.4
    -1 7 -3 233.51
    1 -7 3 247.91
    6 6 -4 52.21
    -6 -6 4 46.15
    -6 -6 4 59.39
    -6 6 4 57.43
    -6 6 4 47.74
    6 -6 -4 53.75
    9 -3 -5 -0.23
    9 3 -5 5.96
    -9 3 5 5.81
    -9 -3 5 10.29
    9 -3 -5 3.22
    -9 -3 5 2.85
    -6 0 -4 16.59
    6 0 4 17.18
    6 0 4 14.91
    7 3 2 177.91
    7 3 2 165.75
    -7 -3 -2 185.16
    7 -3 2 164.61
    -7 3 -2 160.49
    1 3 7 438.32
    1 3 7 429.76
    1 3 7 428.74
    1 -3 7 410.23
    -1 3 -7 407.33
    1 -3 7 441.32
    8 0 -8 71.01
    -8 0 8 77.1
    -4 0 9 -2.21
    -4 0 9 2.19
    4 0 -9 -4.51
    9 3 -2 89.79
    9 -3 -2 88.36
    9 3 -2 89.23
    9 -3 -2 96.68
    -9 -3 2 80.23
    -9 3 2 80
    -1 7 4 63.63
    -1 7 4 92.01
    1 -7 -4 85.78
    1 7 -4 85.73
    -1 -7 4 73.19
    -1 -7 4 76.85
    -3 -7 4 100.37
    -3 -7 4 92.35
    3 7 -4 92.41
    -3 7 4 101.37
    3 -7 -4 94.74
    -3 7 4 86.65
    10 0 -4 48.02
    -10 0 4 55.01
    10 0 -4 55.74
    9 1 -7 547.04
    -9 1 7 562.14
    -9 -1 7 511.6
    2 4 6 120.83
    2 -4 6 126.34
    -2 4 -6 106.18
    -2 -4 -6 107.44
    2 4 6 103.66
    -2 4 -6 123.2
    0 4 7 288.01
    0 -4 -7 271.47
    0 4 7 270.82
    0 4 -7 278.17
    0 -4 7 263.95
    0 -4 7 260.73
    3 5 -7 19.54
    -3 -5 7 16.76
    3 -5 -7 15.74
    -3 -5 7 16.34
    -3 5 7 20.54
    -3 5 7 19.11
    -5 1 9 227.86
    -5 -1 9 235.38
    5 1 -9 247.31
    5 -1 -9 248.1
    7 5 0 -0.78
    -7 -5 0 1.95
    7 5 0 -0.78
    -7 5 0 4.3
    -7 5 0 5.39
    7 -5 0 2.45
    5 1 5 139.13
    5 1 5 123.78
    5 -1 5 145.95
    -5 1 -5 138.26
    -5 -1 -5 127.43
    -10 0 5 0.18
    10 0 -5 -1.31
    10 0 -5 -5.35
    10 0 -3 1.08
    10 0 -3 -3.13
    -10 0 3 8.47
    8 4 -6 54.99
    -8 -4 6 59.91
    -8 -4 6 56.74
    -8 4 6 65.43
    8 -4 -6 67.15
    8 -4 -6 69.49
    7 1 3 47.61
    -7 1 -3 41.85
    -7 -1 -3 42.5
    7 -1 3 41.91
    7 1 3 31.7
    -6 0 9 3.06
    6 0 -9 0.3
    9 1 0 177.27
    9 1 0 161.46
    -9 -1 0 172.46
    9 -1 0 148.25
    9 -1 0 151.54
    -9 1 0 158.85
    -3 3 -6 106.62
    -3 -3 -6 92.03
    3 -3 6 112.22
    3 3 6 115.13
    -3 3 -6 85.03
    3 3 6 124.56
    -6 -6 0 7
    -6 -6 0 10.36
    6 6 0 11.13
    6 -6 0 5.48
    -6 6 0 5.79
    -6 6 0 6.38
    2 -2 7 33.3
    2 2 7 36.13
    2 2 7 43.5
    2 2 7 40.54
    -2 2 -7 29.83
    0 -8 0 118.14
    0 8 0 103.05
    0 8 0 105.33
    -2 -6 6 86.01
    -2 6 6 91.78
    -2 -6 6 90.38
    -2 6 6 90.87
    2 6 -6 84.98
    2 -6 -6 85.92
    -3 1 9 95.12
    -3 -1 9 95.64
    -3 -1 9 89.26
    3 -1 -9 96.73
    3 1 -9 96.2
    -3 1 9 96.09
    5 5 -7 360.11
    -5 -5 7 355.97
    -5 -5 7 376.56
    -5 5 7 345.72
    5 -5 -7 343.33
    -5 5 7 378.44
    -1 3 8 32.02
    1 3 -8 23.27
    -1 3 8 19.32
    -1 3 8 25.57
    -1 -3 8 25.79
    -1 -3 8 23.33
    -4 -6 6 73.38
    -4 -6 6 86.96
    4 6 -6 78.62
    -4 6 6 78.3
    4 -6 -6 68.47
    -4 6 6 79.54
    -5 -5 -3 3.74
    5 5 3 4.45
    5 5 3 4.61
    5 -5 3 6.55
    -5 5 -3 6.43
    -5 5 -3 0.52
    -3 -7 -2 90.39
    3 7 2 77.72
    -3 7 -2 76.4
    3 -7 2 80.41
    -3 7 -2 91.89
    1 5 6 32.65
    -1 -5 -6 29.56
    1 5 6 30.57
    1 -5 6 32.9
    -1 5 -6 34.34
    0 -2 8 107.51
    0 2 8 105.87
    0 -2 8 120.61
    0 2 8 111.87
    0 2 8 108.68
    0 2 -8 105.96
    -5 -7 2 28.43
    5 7 -2 36.21
    -5 -7 2 22.3
    -5 7 2 28.13
    5 -7 -2 34.38
    -5 7 2 35.03
    4 -4 -8 1.68
    -4 -4 8 1.53
    4 4 -8 2.93
    -4 4 8 1.22
    -4 4 8 3.08
    -4 -4 8 2.37
    -4 0 -6 -4.58
    4 0 6 -1.04
    -4 0 -6 1.15
    -9 -3 6 35.02
    -9 -3 6 40.99
    9 3 -6 29.07
    -9 3 6 37.17
    9 -3 -6 31.87
    9 -3 -6 36.03
    -6 -6 5 86.29
    -6 -6 5 78.08
    6 6 -5 77.44
    -6 6 5 93.57
    -6 6 5 86.65
    6 -6 -5 80.65
    7 -3 -8 2.11
    -7 -3 8 2.4
    7 -3 -8 -3.04
    7 3 -8 0.86
    -7 3 8 -0.46
    0 8 -1 115.86
    0 8 1 118.54
    0 8 -1 136.44
    0 -8 1 123.14
    0 -8 -1 138.37
    7 5 -6 -0.89
    -7 -5 6 8.27
    -7 -5 6 5.14
    -7 5 6 -1.4
    -7 5 6 7.07
    7 -5 -6 -0.98
    6 -2 4 3.65
    -6 2 -4 -2.89
    -6 -2 -4 1.33
    6 2 4 -1.2
    6 2 4 3.42
    8 0 2 1.84
    -8 0 -2 7.34
    8 0 2 4.31
    8 2 -8 107.29
    8 -2 -8 97.24
    -8 2 8 102.53
    -8 -2 8 99.47
    8 4 0 56.34
    8 -4 0 44.53
    8 4 0 60.99
    8 -4 0 55.7
    -8 4 0 51.89
    -8 -4 0 58.04
    5 7 -3 27.43
    -5 -7 3 28.64
    -5 7 3 23.96
    5 -7 -3 22.06
    -5 7 3 25.06
    -5 -7 3 21.77
    -5 7 1 70.4
    -5 7 1 80.84
    5 7 -1 71.92
    5 -7 -1 84.13
    -5 -7 1 77.14
    4 2 -9 -2.38
    4 -2 -9 3.64
    -4 -2 9 2.81
    -4 2 9 5.23
    4 -2 -9 -3.1
    -4 -2 9 3.9
    -9 3 1 -1.69
    -9 -3 1 3.09
    9 -3 -1 -1.37
    9 3 -1 2.55
    9 3 -1 0.85
    9 -3 -1 1.18
    -10 0 6 10.76
    10 0 -6 11.21
    10 0 -6 10.92
    10 0 -2 37.01
    10 0 -2 40.95
    -10 0 2 45.43
    6 4 3 2.42
    6 4 3 4.44
    6 -4 3 4.14
    -6 4 -3 3.87
    -6 -4 -3 4.37
    -4 -6 -3 6.28
    4 -6 3 1.68
    -4 6 -3 3.47
    -4 -6 -3 4.13
    -4 6 -3 5.07
    4 6 3 5.26
    2 0 -9 0.78
    -2 0 9 -0.68
    -2 0 9 -1.93
    -10 2 4 17.74
    -10 -2 4 14.35
    10 -2 -4 20.17
    10 2 -4 14.16
    10 -2 -4 12.27
    10 2 -4 15.76
    -2 -8 1 28.47
    2 8 -1 21.12
    -2 8 1 28.72
    2 -8 -1 24.73
    -2 8 1 20.85
    -1 5 7 7.44
    1 5 -7 11.2
    -1 -5 7 4.32
    1 -5 -7 11.29
    -1 -5 7 5.73
    -1 5 7 9.25
    -3 5 -5 28.81
    3 5 5 29.29
    -3 5 -5 27.26
    3 5 5 25.51
    3 -5 5 36.42
    -3 -5 -5 25.92
    10 -2 -5 25.22
    10 -2 -5 28.22
    10 2 -5 21.1
    10 2 -5 38.15
    -10 -2 5 26.75
    -10 2 5 23.87
    -10 -2 3 388.52
    -10 2 3 390.38
    10 -2 -3 380.4
    10 -2 -3 383.15
    10 2 -3 390.18
    10 2 -3 391.54
    -2 8 0 12.67
    2 8 0 10.11
    2 -8 0 15.92
    -2 -8 0 15.16
    -2 8 0 7.99
    4 4 5 0.5
    -4 -4 -5 0.3
    4 4 5 1.13
    -4 4 -5 4.42
    4 -4 5 6.54
    -6 -2 9 97.84
    -6 2 9 99.25
    6 -2 -9 93.91
    6 2 -9 94.18
    2 -4 -8 18.13
    2 4 -8 17.4
    -2 -4 8 10.8
    -2 4 8 19.42
    -2 4 8 12.97
    -2 -4 8 11.3
    7 -1 -9 21.13
    7 1 -9 20.81
    -7 1 9 14.96
    -7 -1 9 19
    0 8 -2 218.31
    0 8 2 218.37
    0 8 -2 220.91
    0 -8 -2 210.03
    0 -8 2 216.09
    -2 8 2 136.13
    2 8 -2 136.45
    2 8 -2 129.61
    2 -8 -2 133.08
    -2 -8 2 127.25
    -2 8 2 120.64
    6 -4 -8 14.46
    -6 -4 8 13.87
    6 4 -8 13.65
    -6 4 8 16.35
    -6 -4 8 14.77
    -6 4 8 16.48
    1 7 4 653.63
    -1 -7 -4 592.52
    1 -7 4 614.25
    -1 7 -4 588.43
    -1 7 -4 623.78
    3 7 -5 10.79
    -3 -7 5 6.7
    -3 7 5 14.93
    -3 7 5 16.31
    -3 -7 5 7.52
    3 -7 -5 4.29
    5 -7 -4 267.45
    -5 -7 4 262.45
    -5 7 4 260.21
    5 7 -4 264
    -5 -7 4 255.36
    -5 7 4 263.7
    -1 1 -8 7.19
    -1 -1 -8 7.84
    1 1 8 1.92
    1 -1 8 6.34
    1 1 8 0.64
    1 -1 8 -0.76
    5 -7 0 2.48
    -5 -7 0 5.68
    5 7 0 6.61
    -5 7 0 1.71
    -5 7 0 -0.02
    4 2 6 11.04
    -4 2 -6 11.62
    -4 -2 -6 12.43
    4 -2 6 5.65
    4 2 6 8.03
    -7 5 -1 336.59
    7 -5 1 328.23
    -7 -5 -1 335.24
    7 5 1 333.17
    7 5 1 337.67
    -8 -4 7 8.22
    8 4 -7 10.59
    -8 -4 7 12.93
    8 -4 -7 12.67
    8 -4 -7 8.76
    -8 4 7 12.16
    -6 -6 -1 14.91
    -6 6 -1 23.22
    -6 -6 -1 17.07
    6 6 1 27.13
    -6 6 -1 10.18
    6 -6 1 17.27
    -8 2 -2 35.73
    -8 -2 -2 34.09
    8 -2 2 35.94
    8 2 2 32.32
    8 2 2 34.56
    -9 1 8 174.96
    -9 -1 8 163.99
    9 -1 -8 160.12
    9 1 -8 169.78
    2 8 1 150.84
    2 -8 1 181.68
    -2 -8 -1 166.44
    -2 8 -1 152.04
    -2 8 -1 143.92
    1 7 -5 271.24
    -1 -7 5 258.92
    1 -7 -5 278.44
    -1 -7 5 244.55
    -1 7 5 241.65
    -1 7 5 252.71
    10 2 -6 4.07
    10 -2 -6 2.38
    10 2 -6 2.84
    10 -2 -6 -0.89
    -10 -2 6 0.79
    -10 2 6 2.38
    10 2 -2 25.39
    10 2 -2 28.97
    10 -2 -2 21.15
    -10 -2 2 25.27
    -10 2 2 21.6
    10 -2 -2 18.58
    -2 2 9 45.76
    -2 -2 9 48.82
    -2 -2 9 51.34
    2 -2 -9 48.53
    2 2 -9 52.46
    -2 2 9 49.36
    0 -6 6 99.72
    0 6 6 86.07
    0 6 -6 82.37
    0 -6 -6 74.27
    0 -6 6 72.19
    0 6 6 77.7
    -9 -3 7 83.44
    -9 -3 7 84.91
    9 -3 -7 87.32
    9 -3 -7 100.56
    -9 3 7 102.2
    9 3 -7 94.67
    3 -1 7 0.5
    3 1 7 0.57
    -3 1 -7 -2.12
    3 1 7 1.6
    -3 1 -7 3.19
    2 6 5 19.3
    -2 -6 -5 19.78
    -2 -6 -5 18.04
    -2 6 -5 20.67
    -2 6 -5 18.38
    2 -6 5 18.1
    10 0 -7 -0.83
    10 0 -7 1.42
    -10 0 7 5.57
    6 6 -6 34.13
    -6 6 6 25.43
    -6 -6 6 31.06
    -6 6 6 27.61
    6 -6 -6 31.28
    -6 -6 6 30.84
    -10 0 1 -1.95
    10 0 -1 0.58
    10 0 -1 -2.04
    5 3 -9 -0.08
    5 -3 -9 5.4
    5 -3 -9 2.94
    -5 -3 9 3.42
    -5 -3 9 4.7
    -5 3 9 5.38
    5 3 5 94.24
    5 -3 5 105.48
    -5 3 -5 108.82
    -5 -3 -5 97.65
    5 3 5 90.04
    2 8 -3 46.61
    2 -8 -3 47.17
    -2 -8 3 43.75
    2 8 -3 44.13
    -2 8 3 39.1
    -2 8 3 40.11
    7 3 3 12.29
    -7 3 -3 4.99
    7 3 3 0.76
    7 -3 3 0.57
    -7 -3 -3 3.86
    3 7 3 19.26
    -3 -7 -3 17.66
    -3 7 -3 21.22
    -3 7 -3 16.72
    3 -7 3 26.72
    9 1 1 64.73
    9 -1 1 67.78
    -9 -1 -1 86.65
    -9 1 -1 67.02
    9 1 1 61.76
    8 0 -9 -0.19
    -8 0 9 -5.54
    1 1 -9 1.29
    1 -1 -9 5.07
    -1 1 9 1.09
    -1 -1 9 1.48
    -1 1 9 -0.05
    -1 -1 9 3.1
    9 3 0 85.43
    9 3 0 84.08
    9 -3 0 87.29
    -9 3 0 86.01
    -9 -3 0 79.65
    -7 5 7 5.45
    7 5 -7 7.65
    -7 5 7 8.67
    -7 -5 7 9.36
    7 -5 -7 0.82
    -7 -5 7 10.35
    -3 -3 9 7.28
    -3 3 9 -2.06
    3 -3 -9 6.43
    -3 3 9 2.45
    3 3 -9 -6.1
    -3 -3 9 -0.32
    8 4 1 67.54
    8 -4 1 73.85
    -8 -4 -1 69.55
    8 4 1 59.12
    -8 4 -1 68.36
    0 8 -3 37.45
    0 8 3 24.98
    0 -8 -3 34.72
    0 -8 3 39.28
    0 8 -3 31.24
    -5 7 5 48.46
    -5 -7 5 58.51
    5 -7 -5 46.23
    5 7 -5 49.64
    -5 7 5 58.63
    -5 -7 5 42.87
    -5 7 -1 166.16
    -5 -7 -1 167.25
    5 -7 1 159.88
    5 7 1 164.92
    -5 7 -1 147.68
    -4 6 7 35.5
    -4 6 7 34.88
    4 -6 -7 35.56
    -4 -6 7 36.55
    -4 -6 7 31.45
    4 6 -7 32.85
    2 -8 2 1155.61
    -2 -8 -2 1139.03
    -2 8 -2 1115.08
    2 8 2 1162.08
    -2 8 -2 1120.95
    -4 8 2 934.81
    -4 8 2 976.81
    4 8 -2 988.74
    -4 -8 2 926.05
    4 -8 -2 903.57
    -6 0 -5 -0.02
    6 0 5 3.53
    3 -5 -8 3.35
    -3 5 8 5.81
    -3 5 8 9.41
    -3 -5 8 5.54
    3 5 -8 3.1
    -3 -5 8 7.46
    4 -8 -1 5.71
    -4 -8 1 10.74
    4 8 -1 6.93
    -4 8 1 6.57
    -4 8 1 5.46
    -5 5 8 16.73
    5 -5 -8 22.69
    -5 5 8 21.75
    5 5 -8 21.22
    -5 -5 8 24.3
    10 -2 -7 3.36
    10 2 -7 10.46
    10 -2 -7 7.77
    -10 2 7 5.98
    -10 -2 7 11.62
    -10 -2 7 10.94
    -5 -5 -4 2.44
    5 5 4 3.14
    5 5 4 4.35
    5 -5 4 1.41
    -5 5 -4 -4.03
    10 2 -1 160.41
    -10 -2 1 170.64
    -10 2 1 173.71
    10 -2 -1 159.07
    2 -6 -7 99.77
    -2 6 7 114.68
    -2 6 7 115.83
    2 6 -7 125.44
    -2 -6 7 128.37
    -2 -6 7 119.76
    -7 1 -4 106.87
    7 -1 4 82.82
    7 1 4 92.03
    7 1 4 70.3
    -8 2 9 40.92
    -8 -2 9 35.86
    8 -2 -9 27.91
    8 2 -9 34.59
    -9 -5 4 29.42
    -9 -5 4 33.72
    9 5 -4 40.83
    -9 5 4 30.07
    9 -5 -4 30.02
    9 -5 -4 32.98
    -9 -5 3 247.38
    -9 -5 3 234.77
    9 5 -3 220.27
    9 -5 -3 246.41
    -9 5 3 241.15
    -4 -6 -4 2.01
    4 6 4 -3.75
    -4 6 -4 4.23
    -4 -6 -4 1.44
    4 -6 4 -1.58
    -4 6 -4 2.64
    7 3 -9 5.16
    -7 3 9 0.08
    -7 -3 9 1.11
    7 -3 -9 5.01
    2 0 8 15.7
    -2 0 -8 16.45
    2 0 8 13.55
    -8 -6 3 17.85
    -8 -6 3 15.38
    8 6 -3 19.59
    -8 6 3 23.63
    8 -6 -3 23.41
    -8 6 3 26.43
    -4 8 3 155.14
    4 8 -3 138.32
    -4 8 3 131.12
    -4 -8 3 124.68
    -4 -8 3 153.69
    4 -8 -3 146.14
    -2 4 -7 373.75
    2 -4 7 426.11
    2 4 7 409.29
    -2 4 -7 364.8
    2 4 7 379.01
    8 0 3 6.06
    -8 0 -3 -0.88
    2 -8 -4 47.79
    -2 -8 4 42.53
    -2 -8 4 36.49
    -2 8 4 45.05
    11 1 -4 105.89
    11 1 -4 106.74
    -11 1 4 98.18
    -11 -1 4 110.61
    11 -1 -4 104.05
    11 -1 -4 103.66
    -8 -6 4 11.65
    8 6 -4 10.67
    -8 -6 4 7.8
    8 -6 -4 9.69
    -8 6 4 8.17
    -8 6 4 7.7
    1 3 8 15.58
    1 -3 8 9.44
    1 -3 8 19.5
    1 3 8 11.74
    1 3 8 9.86
    -1 3 -8 10.58
    -3 7 6 3.86
    -3 7 6 3.22
    3 -7 -6 5.08
    -3 -7 6 3.08
    3 7 -6 5.67
    -3 -7 6 0.17
    4 8 0 19.81
    4 -8 0 14.2
    -4 -8 0 14.39
    -4 8 0 10.33
    -4 8 0 14.82
    11 1 -5 63.37
    -11 -1 5 74.66
    11 -1 -5 56.04
    -11 1 5 60.91
    11 1 -5 61.32
    11 -1 -5 65.13
    0 -4 8 -0.26
    0 4 8 -3.77
    0 4 -8 0.06
    0 -4 8 -2.21
    0 4 8 0.54
    -4 0 10 3.46
    -4 0 10 6.16
    0 0 -9 -0.79
    0 0 9 2.63
    0 0 9 1.05
    6 -6 2 215.49
    6 6 2 234.28
    -6 -6 -2 208.5
    -6 -6 -2 224.93
    -6 6 -2 227.11
    6 0 -10 7.4
    -6 0 10 8.62
    -5 -1 10 -1.31
    -5 1 10 -3.42
    5 -1 -10 -0.77
    5 1 -10 0.28
    -10 0 8 184.93
    10 0 -8 199.66
    5 1 6 33.59
    5 -1 6 29.52
    -5 1 -6 29.52
    5 1 6 27.75
    9 5 -5 74.32
    -9 -5 5 71.61
    -9 -5 5 62.52
    9 -5 -5 48.09
    -9 5 5 49.36
    9 -5 -5 62.75
    8 6 -2 382.02
    -8 -6 2 400.36
    -8 6 2 366.08
    -8 6 2 319.14
    8 -6 -2 392.56
    6 4 4 15.31
    6 4 4 17.53
    -6 4 -4 16.83
    -6 -4 -4 16.79
    6 -4 4 25.63
    1 -7 5 111.65
    -1 7 -5 107.51
    1 7 5 103.95
    -1 7 -5 93.12
    -1 -7 -5 90.87
    -7 5 -2 131.93
    7 -5 2 143.34
    7 5 2 136.89
    7 5 2 142.75
    -7 -5 -2 134.11
    -10 0 0 1463.88
    10 0 0 1494.03
    -1 5 -7 1.3
    1 5 7 1.78
    -1 -5 -7 4.57
    1 5 7 3.46
    1 -5 7 -0.02
    -8 4 8 55.42
    8 4 -8 49.31
    8 -4 -8 46.54
    8 -4 -8 35.35
    -8 -4 8 46.83
    -8 -4 8 46.92
    -9 -3 8 5.27
    9 3 -8 7.9
    9 -3 -8 12.4
    9 -3 -8 7.95
    -9 3 8 5.86
    -4 4 9 15.28
    -4 4 9 16.66
    -4 -4 9 21.47
    4 -4 -9 15.51
    -4 -4 9 15.56
    4 4 -9 17.16
    9 5 -2 233.75
    -9 -5 2 251.32
    -9 -5 2 224.39
    9 -5 -2 203.48
    9 -5 -2 229.85
    -9 5 2 231.68
    11 1 -3 123.22
    -11 -1 3 116.19
    11 -1 -3 107.28
    11 1 -3 111.24
    11 -1 -3 123.21
    -11 1 3 128.94
    10 -4 -4 97.25
    -10 -4 4 99.53
    10 -4 -4 96.27
    -10 4 4 97.64
    -10 -4 4 100.34
    10 4 -4 92.91
    -3 -3 -7 34.73
    3 3 7 33.18
    3 3 7 32.22
    3 -3 7 31.51
    -3 3 -7 27.84
    -3 3 -7 30.38
    -6 -2 -5 203.55
    -6 2 -5 181.01
    6 -2 5 196.68
    6 2 5 191.59
    -6 6 7 45.7
    6 -6 -7 53.59
    -6 6 7 53.11
    6 6 -7 43.97
    -6 -6 7 49.41
    -6 -6 7 55.02
    11 1 -6 -2.37
    11 -1 -6 0.99
    11 1 -6 0.54
    -11 1 6 0.94
    -11 -1 6 2.26
    11 -1 -6 4.87
    -9 1 9 8.28
    9 -1 -9 7.83
    -9 -1 9 3.77
    9 1 -9 13.2
    -8 -6 5 18.63
    -8 -6 5 23.85
    8 6 -5 11.51
    8 -6 -5 23.34
    -8 6 5 33.43
    -8 6 5 16.77
    10 -4 -5 5.68
    -10 -4 5 9.15
    10 -4 -5 10.49
    -10 -4 5 5.19
    -10 4 5 3.79
    10 4 -5 3.58
    -10 -4 3 65.99
    -10 4 3 72.2
    10 -4 -3 72.47
    10 4 -3 66.51
    10 -4 -3 79.36
    10 4 -3 83.05
    0 8 -4 12.97
    0 -8 -4 14.85
    0 -8 4 18.14
    0 8 4 18.64
    0 8 -4 9.5
    -1 7 6 10.95
    -1 7 6 13.58
    1 -7 -6 13.8
    -1 -7 6 4.74
    1 7 -6 7.78
    -1 -7 6 5.55
    9 3 1 188.29
    -9 -3 -1 203.92
    -9 3 -1 190.48
    9 -3 1 190.73
    9 3 1 203.54
    -4 -8 4 0.23
    -4 8 4 2.62
    4 8 -4 0.26
    4 -8 -4 8.15
    -4 -8 4 -0.49
    -4 8 4 2.65
    6 4 -9 101.17
    6 -4 -9 109.22
    -6 -4 9 94.85
    6 -4 -9 111.01
    -6 -4 9 110.79
    -6 4 9 118.47
    7 7 -3 255.71
    -7 -7 3 253.57
    -7 -7 3 217.02
    -7 7 3 269.68
    7 -7 -3 281.07
    -7 7 3 252.71
    1 3 -9 4.32
    -1 -3 9 4.82
    -1 3 9 0.84
    -1 3 9 10.05
    -1 3 9 3.93
    -1 -3 9 5.22
    5 -7 -6 12.73
    -5 7 6 7.43
    -5 7 6 12.96
    5 7 -6 12.17
    -5 -7 6 8.62
    -5 -7 6 7
    -3 5 -6 22.43
    3 -5 6 18.36
    3 5 6 20.78
    3 5 6 24.5
    -3 5 -6 20.27
    -3 -5 -6 21.38
    -5 7 -2 14.67
    -5 -7 -2 19.19
    5 -7 2 18.04
    5 7 2 20.19
    -5 7 -2 18.05
    2 2 8 108.69
    2 -2 8 111.53
    2 2 8 105.16
    -2 2 -8 116.05
    2 2 8 119.36
    -3 1 10 58.95
    3 1 -10 74.08
    -3 -1 10 63.46
    -3 1 10 69.16
    3 -1 -10 66.39
    -3 -1 10 64.34
    -4 0 -7 1.16
    4 0 7 3.06
    -4 0 -7 -0.39
    -7 -7 2 45.81
    7 7 -2 40.21
    -7 -7 2 36.36
    -7 7 2 41.54
    -7 7 2 44.45
    7 -7 -2 45.55
    8 2 3 53.08
    8 -2 3 49.35
    -8 -2 -3 46.16
    -8 2 -3 47.17
    -2 8 -3 7.14
    2 -8 3 6.93
    -2 -8 -3 4.8
    -2 8 -3 8.18
    2 8 3 3.51
    3 -7 4 24.99
    3 7 4 33.4
    -3 7 -4 17.35
    -3 -7 -4 22.42
    -3 7 -4 23.14
    1 -5 -8 -4.19
    -1 5 8 -0.34
    -1 5 8 1.07
    1 5 -8 1.84
    -1 -5 8 2.97
    -1 -5 8 3.99
    7 1 -10 34.78
    7 -1 -10 38.15
    -7 -1 10 20.29
    -7 1 10 34.39
    8 6 -1 915.22
    -8 -6 1 887.7
    -8 -6 1 809.4
    8 -6 -1 910.98
    -8 6 1 808.97
    -8 6 1 832.43
    -4 8 -1 1.31
    4 8 1 -0.45
    4 -8 1 3.41
    -4 -8 -1 2.12
    -4 8 -1 0.56
    4 -2 -10 30.68
    -4 -2 10 30.48
    4 -2 -10 30
    -4 2 10 40.6
    4 2 -10 33.81
    -4 -2 10 34.89
    0 2 -9 10.78
    0 -2 9 6.92
    0 -2 9 14.85
    0 2 9 6.5
    0 2 9 6.4
    4 -4 6 37.08
    -4 4 -6 45.16
    -4 -4 -6 40.61
    4 4 6 34.89
    4 4 6 44.85
    -9 -5 6 0.06
    -9 -5 6 1.53
    9 5 -6 -0.28
    9 -5 -6 4.95
    9 -5 -6 7.8
    -9 5 6 6.51
    -7 -7 4 1.22
    7 7 -4 1.53
    -7 -7 4 3.67
    7 -7 -4 6.66
    -7 7 4 -4.32
    -7 7 4 2.59
    6 2 -10 49.45
    6 -2 -10 44.02
    -6 2 10 48.79
    -6 -2 10 53.16
    7 -5 -8 36.87
    -7 5 8 39.68
    -7 5 8 35.43
    -7 -5 8 36.53
    -7 -5 8 37.43
    7 5 -8 36.87
    -9 1 -2 2.9
    9 -1 2 0.91
    9 1 2 3.58
    9 1 2 -0.56
    -10 2 8 96.88
    -10 -2 8 111.55
    10 -2 -8 103.75
    10 2 -8 89.99
    10 -2 0 208.64
    -10 -2 0 196.03
    -10 2 0 210.35
    10 2 0 188.5
    10 2 0 217.89
    -8 -4 -2 22.37
    8 4 2 13.95
    -8 4 -2 19.37
    8 -4 2 14.57
    8 4 2 25.41
    11 -1 -2 3.42
    -11 -1 2 1.92
    -11 1 2 3.34
    11 1 -2 0.06
    11 -1 -2 7.83
    11 1 -2 0.06
    -9 -5 1 -1.28
    9 5 -1 2.11
    9 5 -1 6.34
    9 -5 -1 -1.5
    9 -5 -1 4.84
    -9 5 1 4.76
    -10 -4 6 28.74
    -10 -4 6 30.55
    10 -4 -6 33.72
    10 4 -6 32.83
    10 -4 -6 28.37
    -10 4 6 36.04
    -1 -9 0 87.01
    1 -9 0 101.86
    1 9 0 104.96
    -1 9 0 101.28
    -1 9 0 90.68
    -10 4 2 53.27
    -10 -4 2 53.32
    10 4 -2 47.81
    10 -4 -2 43.07
    10 4 -2 48.55
    10 -4 -2 40.58
    1 -9 -1 -0.81
    -1 -9 1 3.17
    1 9 -1 2.5
    -1 9 1 1.4
    -2 4 9 7.82
    -2 4 9 11.67
    2 4 -9 8.75
    -2 -4 9 7.78
    2 -4 -9 7.72
    -2 -4 9 11.67
    2 6 6 93.02
    -2 -6 -6 80.33
    -2 6 -6 86.51
    2 -6 6 83.69
    -2 -6 -6 96.55
    -2 6 -6 92.91
    0 6 7 19.87
    0 -6 -7 22.13
    0 6 7 19.64
    0 -6 7 22.22
    0 6 -7 20.75
    11 1 -7 3.61
    11 1 -7 3.73
    11 -1 -7 9.88
    -11 1 7 -1.86
    -11 -1 7 3.3
    11 -1 -7 3.97
    2 0 -10 33.12
    -2 0 10 35.27
    -2 0 10 28.21
    7 7 -1 289.97
    -7 -7 1 288.65
    -7 7 1 295.39
    -7 7 1 281.72
    7 -7 -1 288.83
    8 6 -6 13.1
    -8 -6 6 16.66
    -8 -6 6 13.69
    -8 6 6 13.17
    8 -6 -6 17.27
    2 -8 -5 125.8
    -2 8 5 121.16
    -2 -8 5 123.74
    2 8 -5 129.56
    -2 -8 5 114.39
    -7 -3 -4 63.5
    7 3 4 74.48
    7 -3 4 68.1
    7 3 4 65.63
    -7 3 -4 66.09
    8 0 -10 23.59
    -8 0 10 28.15
    -1 -9 -1 80.09
    1 9 1 81.8
    1 -9 1 90.69
    -1 9 -1 85.78
    -1 9 -1 76.62
    4 2 7 13.63
    4 2 7 14.61
    -4 2 -7 15.36
    -4 -2 -7 16.69
    4 -2 7 11.88
    7 7 -5 64.59
    -7 -7 5 74.67
    -7 -7 5 71.72
    -7 7 5 73.59
    -7 7 5 68.73
    7 -7 -5 67.87
    -1 9 2 -7.82
    1 9 -2 2.37
    1 -9 -2 4.49
    1 9 -2 0.62
    -1 -9 2 2.68
    11 3 -4 13.51
    11 -3 -4 12.1
    11 3 -4 11.04
    11 -3 -4 11.8
    -11 -3 4 12.72
    -11 3 4 13.05
    -11 -3 5 8.11
    -11 3 5 5.04
    11 3 -5 7.56
    11 3 -5 -1.72
    11 -3 -5 10.72
    11 -3 -5 11
    4 -6 -8 76.92
    -4 6 8 86.38
    -4 6 8 84.12
    -4 -6 8 89.15
    4 6 -8 86.42
    -4 -6 8 91.47
    4 -8 -5 -0.94
    -4 8 5 4.63
    -4 8 5 5.26
    -4 -8 5 5.9
    -4 -8 5 1.99
    4 8 -5 2.53
    5 -3 -10 45.3
    -5 3 10 66.33
    -5 -3 10 50.05
    5 -3 -10 48.34
    -5 -3 10 53.74
    -5 -3 -6 141.89
    -5 3 -6 124.86
    5 -3 6 140.37
    5 3 6 133.22
    5 3 6 132.54
    1 -1 9 138.5
    1 1 9 130.77
    1 1 9 140.92
    -1 -1 -9 139.93
    -1 1 -9 128.13
    1 -1 9 146.55
    8 6 0 67.29
    -8 -6 0 71.53
    -8 -6 0 54.8
    8 -6 0 61.06
    -8 6 0 65.51
    -8 6 0 57.18
    10 0 -9 -3.8
    -10 0 9 -1.09
    -10 0 -1 0.34
    10 0 1 -2.75
    -11 -3 3 79.44
    -11 3 3 81.76
    11 -3 -3 74.3
    11 3 -3 73.78
    11 3 -3 82.41
    11 -3 -3 77.36
    -6 -6 -3 548.13
    6 -6 3 579.44
    6 6 3 529.75
    -6 -6 -3 495.2
    -6 6 -3 556.18
    -9 -5 7 46.07
    9 5 -7 37.85
    -9 -5 7 37.2
    9 -5 -7 41.05
    9 -5 -7 43.2
    -9 5 7 39.7
    4 8 2 83.24
    4 -8 2 62.73
    -4 -8 -2 80.15
    -4 8 -2 76.44
    -4 8 -2 83.15
    -3 7 7 35.48
    -3 7 7 29.33
    3 -7 -7 35.92
    -3 -7 7 31.88
    -3 -7 7 35.98
    3 7 -7 26.28
    -2 -2 10 78.21
    2 2 -10 73.05
    2 -2 -10 79.2
    -2 2 10 78.71
    -2 2 10 77.75
    -2 -2 10 73.63
    11 3 -6 6.03
    -11 -3 6 6.4
    -11 -3 6 5.86
    11 -3 -6 6.71
    11 -3 -6 7.09
    -11 3 6 5.25
    10 4 -7 0.92
    10 -4 -7 13.24
    10 -4 -7 2.34
    -10 -4 7 5.26
    -10 -4 7 5.33
    -10 4 7 3.15
    6 8 -2 23.41
    -6 -8 2 23.11
    6 -8 -2 28.85
    -6 8 2 20.03
    -6 8 2 11.37
    -10 -4 1 11.62
    10 4 -1 15.08
    -10 4 1 10.93
    -3 1 -8 19.92
    3 -1 8 21.74
    3 1 8 19.67
    -3 -1 -8 19.52
    -3 1 -8 19.43
    -3 9 1 -0.09
    -3 9 1 1.78
    3 9 -1 5.1
    3 -9 -1 0.56
    -3 -9 1 -3.48
    -6 -8 3 0.6
    -6 -8 3 -1.59
    6 8 -3 -1.04
    -6 8 3 0.21
    6 -8 -3 4.78
    -6 8 3 -2.36
    9 -3 -9 168.21
    9 3 -9 169.81
    -9 3 9 187.67
    -9 -3 9 171.24
    -5 5 9 1.03
    5 -5 -9 3.09
    -5 5 9 4.67
    -5 -5 9 2.53
    -5 -5 9 -2.72
    -7 -7 0 467.67
    7 7 0 490.94
    -7 7 0 444.1
    -7 7 0 448.82
    7 -7 0 443.68
    -5 -5 -5 175.34
    5 -5 5 193.54
    -5 5 -5 183.29
    5 5 5 190.75
    5 5 5 177.3
    -1 9 -2 17.08
    1 -9 2 10.59
    -1 9 -2 14.08
    1 9 2 16.79
    -1 -9 -2 24.1
    -11 -1 1 453.64
    11 -1 -1 392.87
    -11 1 1 399.37
    11 -1 -1 431.75
    11 1 -1 418.25
    11 1 -1 400.09
    -4 6 -5 3.22
    4 6 5 -5.02
    -4 -6 -5 0.15
    -4 -6 -5 -0.91
    4 -6 5 2.11
    3 9 -2 -3.21
    3 -9 -2 1.68
    -3 -9 2 5.06
    -3 9 2 1.01
    8 2 -10 9.13
    8 -2 -10 4.23
    -8 -2 10 5.77
    -8 2 10 0.21
    -7 -5 -3 8.33
    7 5 3 6.96
    7 -5 3 7.72
    7 5 3 7.72
    -7 5 -3 6.08
    -8 -4 9 1.37
    8 -4 -9 3.99
    -8 4 9 3.21
    8 4 -9 0.58
    8 -4 -9 3.35
    -2 6 8 46.26
    -2 6 8 58.94
    2 -6 -8 58.08
    2 6 -8 62.01
    -2 -6 8 45.76
    -2 -6 8 54.5
    9 5 0 57.52
    -9 -5 0 58.46
    9 5 0 60.53
    9 -5 0 65.23
    -9 5 0 50.8
    0 -8 -5 120.87
    0 8 5 120.63
    0 8 -5 124.25
    0 -8 5 127.76
    0 8 -5 114.4
    3 3 -10 8.08
    3 -3 -10 -0.49
    -3 3 10 0.14
    -3 -3 10 1.26
    3 -3 -10 1.33
    -3 -3 10 3.97
    6 -6 -8 43.24
    -6 6 8 43.11
    -6 6 8 43.76
    6 6 -8 43.79
    -6 -6 8 37.46
    -6 -6 8 38.52
    -3 9 0 18.04
    -3 -9 0 23.47
    3 -9 0 17.3
    3 9 0 17.16
    -3 9 0 18.97
    -1 -9 3 1.68
    1 9 -3 0.84
    1 9 -3 1.13
    1 -9 -3 0.04
    -1 9 3 0.13
    3 -5 -9 31.06
    -3 5 9 33.8
    -3 5 9 40.64
    -3 -5 9 44.56
    3 5 -9 33.44
    -5 7 7 7.15
    -5 7 7 7.14
    5 -7 -7 9.94
    -5 -7 7 6.79
    -5 -7 7 7.69
    5 7 -7 -3.98
    -5 7 -3 119.93
    -5 -7 -3 139
    5 -7 3 145.18
    5 7 3 154.01
    -5 7 -3 126.75
    -6 -8 1 0
    6 8 -1 6.21
    -6 8 1 3.26
    -6 8 1 1.98
    6 -8 -1 2.27
    -11 -1 8 7.03
    -11 1 8 -2.97
    11 -1 -8 2.81
    11 1 -8 4.09
    7 3 -10 14.1
    7 -3 -10 6.98
    -7 -3 10 7.2
    -7 3 10 9.79
    -2 -8 -4 -0.68
    -2 8 -4 -1.03
    2 8 4 8.6
    -2 8 -4 1.78
    2 -8 4 4.59
    1 7 6 100.4
    -1 -7 -6 109.19
    1 -7 6 98.6
    -1 7 -6 91.9
    -1 7 -6 99.25
    1 -7 6 98.1
    -1 1 10 6.44
    1 1 -10 7.66
    1 -1 -10 1.18
    -1 -1 10 10.18
    -1 1 10 5.18
    -1 -1 10 5.58
    -6 -8 4 1.53
    -6 -8 4 3.64
    6 8 -4 0.33
    -6 8 4 4.7
    6 -8 -4 -2.64
    -6 8 4 1.34
    8 0 4 1965.97
    -8 0 -4 1967.31
    -9 -3 -2 99.06
    -9 3 -2 110.23
    9 3 2 91
    9 3 2 106.1
    9 -3 2 103.65
    -7 1 -5 8.31
    7 1 5 5.46
    7 -1 5 12.29
    -7 -1 -5 1.47
    -7 7 6 3.65
    7 -7 -6 5.14
    -7 7 6 4.77
    -7 -7 6 3.62
    -7 -7 6 -3.33
    7 7 -6 6.22
    6 0 6 8.99
    -6 0 -6 9.02
    -8 -6 7 4.68
    -8 -6 7 1.54
    8 6 -7 -5.41
    -8 6 7 2.64
    8 -6 -7 3.15
    -8 6 7 -0.2
    12 0 -5 -1.03
    12 0 -5 -2.42
    -12 0 5 -2.65
    -10 -2 9 4.94
    10 -2 -9 5.18
    10 2 -9 -3.49
    -10 2 9 7.86
    11 3 -2 120.7
    11 -3 -2 98.79
    -11 -3 2 130.08
    11 -3 -2 125.93
    -11 3 2 118.37
    11 3 -2 119.76
    3 -9 -3 51.85
    3 9 -3 50.26
    -3 -9 3 52.37
    3 9 -3 55.51
    -3 9 3 46.91
    -10 2 -1 1566.1
    10 -2 1 1752.82
    -10 -2 -1 1538.12
    10 2 1 1442.46
    10 2 1 1615.28
    -9 1 10 80.79
    9 -1 -10 70.57
    9 1 -10 80.29
    -9 -1 10 74.62
    -12 0 4 583.71
    12 0 -4 556.3
    12 0 -4 541.15
    6 -4 5 18.87
    6 4 5 20.5
    6 4 5 1.79
    -6 4 -5 20.87
    -6 -4 -5 19.69
    -11 3 7 82.78
    -11 -3 7 70.4
    11 -3 -7 67.04
    11 -3 -7 75.99
    11 3 -7 80.51
    -12 0 6 70.57
    12 0 -6 67.61
    12 0 -6 61.24
    1 -7 -7 107.25
    -1 7 7 102.07
    -1 7 7 107.08
    1 7 -7 110.24
    -1 -7 7 104.77
    -1 -7 7 118.53
    -3 -7 -5 45.1
    3 7 5 37.67
    -3 7 -5 29.26
    3 -7 5 43.17
    -3 7 -5 41.96
    -3 9 -1 635.04
    -3 -9 -1 691.66
    -3 9 -1 605.57
    3 9 1 642.65
    3 -9 1 646.25
    7 5 -9 6.24
    -7 5 9 10.72
    -7 -5 9 10.05
    7 -5 -9 11.46
    -7 5 9 9.64
    -7 -5 9 17.2
    2 4 8 34.53
    -2 4 -8 37.32
    2 -4 8 43.63
    -2 4 -8 30.41
    2 4 8 32.9
    -2 -4 -8 22.67
    6 8 0 59.37
    -6 -8 0 40.44
    -6 8 0 41.09
    6 -8 0 48.08
    -6 8 0 43.44
    2 -8 -6 116.01
    -2 8 6 111.88
    2 8 -6 121.36
    -2 -8 6 121
    -2 -8 6 98.84
    -6 0 11 -4.75
    6 0 -11 0.44
    -8 4 -3 -1.54
    -8 -4 -3 3.38
    8 -4 3 -0.36
    8 4 3 -2.72
    8 4 3 -1.2
    -4 8 6 6.51
    -4 8 6 14.52
    4 -8 -6 12.65
    -4 -8 6 17.65
    -4 -8 6 9.7
    4 8 -6 19.8
    1 5 8 49.95
    1 5 8 59.15
    -1 -5 -8 55.54
    -1 5 -8 47.86
    1 -5 8 60.47
    12 0 -3 -2.58
    12 0 -3 -2.25
    -12 0 3 1.71
    -8 -6 -1 39.64
    -8 -6 -1 47.18
    8 6 1 43.08
    -8 6 -1 45.35
    8 -6 1 39.83
    -4 4 10 3.68
    4 -4 -10 3.42
    -4 4 10 2.85
    -4 -4 10 2.97
    -4 -4 10 6.35
    4 4 -10 6.79
    0 4 9 80.22
    0 -4 9 78.22
    0 -4 9 85.72
    0 4 9 73.5
    0 4 9 81.81
    0 4 -9 71.36
    -9 1 -3 286.68
    9 -1 3 270.01
    9 1 3 280.91
    -9 -1 -3 304.97
    -1 9 -3 2.48
    1 9 3 2.44
    1 -9 3 -0.9
    -1 9 -3 4.7
    -1 -9 -3 3.66
    -6 -8 5 29.67
    6 -8 -5 28.46
    6 8 -5 31.64
    -6 8 5 28.19
    -6 -8 5 34.38
    6 -4 -10 91.71
    -6 4 10 125.79
    -6 -4 10 104.77
    6 -4 -10 102.24
    6 4 -10 99.25
    -8 2 -4 102.55
    8 2 4 102.13
    8 -2 4 106.03
    -8 -2 -4 98.95
    -5 1 11 140.58
    -5 -1 11 145.26
    5 -1 -11 159.75
    -10 -4 8 6.11
    10 4 -8 -1.71
    -10 -4 8 4.89
    10 -4 -8 3.67
    10 -4 -8 7.48
    -10 4 8 3.39
    7 7 1 12.04
    -7 -7 -1 16.11
    -7 7 -1 13.92
    7 -7 1 16.9
    -7 7 -1 19.8
    6 2 6 31.57
    6 -2 6 19.35
    -6 -2 -6 23.29
    -6 2 -6 25.41
    6 2 6 21.25
    -1 3 -9 276.95
    1 -3 9 299.41
    1 -3 9 283.04
    1 3 9 319.83
    1 3 9 292.53
    1 3 9 284
    -5 -1 -7 17.68
    5 -1 7 9.27
    -5 1 -7 16.18
    5 1 7 16.77
    5 1 7 14.2
    10 4 0 1.09
    10 4 0 0.66
    10 -4 0 2.5
    -10 -4 0 2.79
    -10 4 0 -0.46
    2 0 9 -1.16
    -2 0 -9 0.23
    2 0 9 6.03
    -4 0 11 3.15
    4 0 -11 1.37
    -4 0 11 0.99
    12 2 -5 170.78
    12 -2 -5 155.97
    12 2 -5 152.55
    12 -2 -5 166.91
    -12 2 5 174.13
    -12 -2 5 165.57
    9 5 -8 287.24
    -9 -5 8 263.68
    -9 -5 8 281.35
    9 -5 -8 261.73
    -9 5 8 283.75
    -12 0 7 -2.5
    12 0 -7 -2.45
    12 0 -7 -2.61
    -1 9 4 59.96
    -1 -9 4 51.57
    1 9 -4 56.48
    1 9 -4 62.02
    1 -9 -4 57.09
    4 8 3 -1.31
    -4 8 -3 10.15
    4 -8 3 9.72
    -4 -8 -3 -0.33
    -4 8 -3 10.72
    12 2 -4 279.98
    12 -2 -4 292.03
    -12 2 4 292.42
    -12 -2 4 300.79
    12 2 -4 306.61
    12 -2 -4 280.48
    -3 9 4 88.67
    3 9 -4 77.51
    -3 -9 4 85.93
    3 -9 -4 82.79
    -3 -5 -7 -3.87
    -3 5 -7 0.34
    3 5 7 -3.01
    3 -5 7 2.01
    3 5 7 1.23
    11 1 0 545.69
    11 1 0 478.41
    -11 1 0 509.85
    11 -1 0 496.8
    0 0 10 51.93
    0 0 -10 38.01
    0 0 10 49.57
    -3 3 -8 21.8
    -3 -3 -8 18.68
    3 -3 8 15.57
    3 3 8 14.98
    3 3 8 16.79
    12 -2 -6 13.95
    12 2 -6 14.47
    12 -2 -6 14.51
    12 2 -6 9.71
    -12 -2 6 14.39
    -12 2 6 15.92
    -7 -1 11 34.18
    -7 1 11 32.88
    7 1 -11 38.01
    7 -1 -11 36.58
    -11 3 1 0.98
    11 3 -1 1.66
    11 3 -1 -6.1
    11 -3 -1 4.51
    -11 -3 1 -3.77
    -9 -5 -1 207.63
    9 5 1 205.27
    9 5 1 205.04
    -9 5 -1 200.6
    9 -5 1 204.44
    -1 5 9 -2.52
    1 -5 -9 2.29
    -1 5 9 5.06
    -1 -5 9 3.64
    1 5 -9 0.41
    -1 -5 9 7.01
    4 4 7 -1.16
    4 4 7 2.03
    4 -4 7 3.69
    -4 4 -7 -5.9
    -4 -4 -7 1.76
    10 0 -10 47.5
    -10 0 10 39.47
    -11 -1 9 -0.18
    11 -1 -9 -0.09
    -11 1 9 4.52
    11 1 -9 -4.56
    -2 -6 -7 6.1
    2 6 7 9.46
    -2 -6 -7 3.62
    -2 6 -7 8.73
    2 -6 7 8.95
    -2 6 -7 10.97
    -7 -7 7 14.61
    -7 -7 7 19.23
    7 7 -7 21.32
    -7 7 7 19.01
    7 -7 -7 20.63
    -7 7 7 21.17
    -6 2 11 597.89
    6 2 -11 657.41
    -6 -2 11 618.79
    6 -2 -11 618.57
    -10 0 -2 24.29
    10 0 2 17.28
    -11 3 8 22.73
    -11 -3 8 25.69
    11 -3 -8 14.61
    11 -3 -8 21.44
    11 3 -8 20.46
    -3 9 -2 666.08
    -3 -9 -2 653.15
    -3 9 -2 659.79
    3 -9 2 693.26
    3 9 2 713.11
    -12 2 3 1208.42
    12 -2 -3 1280.08
    12 2 -3 1314.69
    12 -2 -3 1215.87
    -12 -2 3 1359.57
    12 2 -3 1348.48
    0 6 8 50.18
    0 6 8 40.49
    0 -6 -8 48.61
    0 -6 8 35.35
    0 6 -8 47.89
    0 -6 8 52.31
    -5 -9 2 560.67
    5 9 -2 542.96
    -5 9 2 503.77
    5 -9 -2 539.3
    -5 9 2 553.41
    1 3 -10 -0.25
    -1 3 10 1.37
    -1 -3 10 0
    -1 3 10 -2.19
    -1 -3 10 -2.48
    -1 3 10 0.41
    12 0 -2 39.27
    -12 0 2 35.1
    12 0 -2 39.52
    -7 -3 -5 143.94
    7 3 5 147.54
    -7 3 -5 144.91
    -8 0 11 -4.64
    8 0 -11 6.99
    -4 0 -8 1.1
    4 0 8 -0.37
    -4 0 -8 1.11
    6 -6 4 39.67
    -6 6 -4 34.14
    6 6 4 25.59
    -6 -6 -4 32.54
    -3 -1 11 -2.71
    -3 -1 11 0.53
    -3 1 11 0.52
    3 -1 -11 -2.19
    -3 1 11 2.45
    3 1 -11 5.14
    -2 2 -9 221.41
    2 -2 9 242.09
    2 2 9 246.17
    2 2 9 237.84
    2 2 9 236.72
    6 8 1 135.78
    -6 -8 -1 131.92
    6 -8 1 131.38
    -6 8 -1 131.29
    4 2 -11 96.1
    -4 2 11 102.42
    4 -2 -11 89.47
    -4 -2 11 82.05
    4 -2 -11 113
    -4 -2 11 101.21
    -8 -6 8 1.33
    8 6 -8 2.19
    -8 -6 8 8.12
    -8 6 8 0.94
    -8 6 8 -0.59
    8 -6 -8 8.04
    -5 -9 3 677.29
    5 9 -3 652.2
    -5 9 3 595.71
    5 -9 -3 636.14
    -5 9 3 554.01
    -5 -9 1 220.36
    5 9 -1 211.25
    -5 9 1 180.7
    5 -9 -1 217
    -5 9 1 227.75
    -4 6 9 1.89
    4 -6 -9 5.67
    -4 6 9 5.2
    -4 -6 9 2.64
    4 6 -9 3.85
    -4 -6 9 1.23
    9 3 -10 36.07
    9 -3 -10 39.03
    -9 -3 10 38.36
    -9 3 10 41.09
    12 2 -7 146.42
    12 -2 -7 135.17
    -12 2 7 134.43
    -12 -2 7 132.91
    12 -2 -7 107.89
    0 -8 -6 789.38
    0 8 6 761.01
    0 -8 6 770.34
    0 8 -6 715.96
    0 8 -6 781.59
    10 6 -4 87.59
    -10 -6 4 79.91
    -10 -6 4 75.24
    10 -6 -4 73.96
    10 -6 -4 84.58
    -10 6 4 84.25
    -3 7 8 17.48
    -3 7 8 21.04
    3 -7 -8 25.13
    3 7 -8 26.33
    -3 -7 8 17.27
    -3 -7 8 23.15
    2 8 5 13.35
    -2 -8 -5 3.34
    -2 8 -5 6.88
    -2 8 -5 11.04
    2 -8 5 2.26
    -2 4 10 3.53
    2 -4 -10 5.4
    -2 4 10 6.25
    -2 -4 10 5.34
    -2 -4 10 8.12
    2 4 -10 5.28
    -5 7 8 33.14
    -5 7 8 33.75
    5 -7 -8 32.77
    -5 -7 8 31.48
    -5 -7 8 30.38
    5 7 -8 37.43
    0 2 10 211.87
    0 -2 10 201.4
    0 2 -10 184.89
    0 -2 10 176.66
    0 2 10 195.64
    0 -2 -10 194.22
    -6 8 6 367.67
    -6 -8 6 389.15
    -6 -8 6 370.71
    6 -8 -6 390.37
    6 8 -6 386.18
    -6 8 6 387.76
    -5 -7 -4 410.76
    -5 7 -4 384.96
    5 7 4 392.13
    5 -7 4 401.03
    -12 0 8 18.31
    12 0 -8 12.28
    -10 -6 5 794.99
    10 6 -5 817.66
    -10 -6 5 791.44
    10 -6 -5 784.13
    -10 6 5 805.43
    10 -6 -5 806.05
    -10 -6 3 30.21
    -10 -6 3 38.9
    10 6 -3 30.03
    10 -6 -3 22.3
    -10 6 3 34.53
    10 -6 -3 27.52
    7 5 4 35.9
    7 5 4 48.9
    7 -5 4 47.16
    -7 -5 -4 52.26
    -7 5 -4 57.82
    -8 -4 10 75.38
    8 4 -10 63.58
    8 -4 -10 64.47
    -8 4 10 73.93
    9 7 -4 300.67
    -9 -7 4 318.19
    -9 -7 4 282.32
    -9 7 4 319.35
    9 -7 -4 324.42
    -9 7 4 301.18
    -6 -6 9 71.35
    6 -6 -9 70.87
    -6 -6 9 76.66
    -6 6 9 71.91
    6 6 -9 80.96
    -6 6 9 70.96
    -9 -7 3 16.7
    -9 -7 3 11.81
    9 7 -3 13.52
    9 -7 -3 11.19
    -9 7 3 14.28
    -9 7 3 15.32
    10 2 -10 53.74
    10 -2 -10 51.8
    -10 -2 10 52.57
    -10 2 10 58.25
    1 -9 4 2.94
    -1 9 -4 4.62
    -1 -9 -4 -2.17
    -1 9 -4 7.24
    1 9 4 5.25
    0 10 0 78.48
    0 -10 0 88.65
    10 2 2 50.35
    -10 -2 -2 56.58
    10 -2 2 56.6
    10 2 2 53.33
    -10 2 -2 54.2
    3 -9 -5 20.91
    -3 9 5 15.75
    -3 -9 5 18.46
    -3 -9 5 11.96
    3 9 -5 21.32
    -11 -5 4 31.79
    -11 -5 4 27.83
    11 5 -4 23.74
    11 -5 -4 25.78
    11 -5 -4 33.69
    -11 5 4 32.85
    -5 -9 4 31.62
    -5 -9 4 35.17
    5 9 -4 43.49
    -5 9 4 49.88
    5 -9 -4 44.2
    -5 9 4 40.04
    -5 -9 0 16.62
    5 9 0 11.23
    -5 9 0 16.44
    5 -9 0 9.66
    -5 9 0 9.38
    11 5 -5 -0.28
    -11 -5 5 0.68
    -11 -5 5 0.49
    11 -5 -5 -1.82
    11 -5 -5 0.7
    -11 5 5 3.55
    9 3 3 0.31
    9 3 3 8.14
    -9 -3 -3 -4.35
    9 -3 3 0.59
    -9 3 -3 2.31
    4 -6 6 56.54
    -4 -6 -6 59.07
    -4 -6 -6 49.03
    4 6 6 57.22
    -4 6 -6 60.26
    2 0 -11 0.69
    -2 0 11 1.16
    -2 0 11 0.98
    -12 2 2 41.32
    -12 -2 2 36.48
    12 -2 -2 38.17
    12 2 -2 38.81
    12 -2 -2 32.93
    12 2 -2 39.25
    -5 5 10 0.23
    -5 -5 10 -1.82
    -5 5 10 0.82
    5 5 -10 6.1
    5 -5 -10 0.89
    -5 -5 10 0.52
    5 3 -11 28.08
    -5 3 11 20.94
    5 -3 -11 8.98
    -5 -3 11 16.2
    5 -3 -11 14.95
    0 -10 1 10.82
    0 10 -1 22
    0 10 1 17.7
    0 -10 -1 15.17
    -8 2 11 14.84
    8 2 -11 16.12
    8 -2 -11 15.12
    -8 -2 11 12.48
    5 -5 6 32.13
    5 5 6 18.07
    -5 -5 -6 29.14
    5 5 6 35.09
    -5 5 -6 24.42
    -9 -7 5 310.98
    -9 -7 5 329.26
    9 7 -5 319.42
    -9 7 5 346.04
    9 -7 -5 354.25
    -9 7 5 307.57
    4 2 8 4.14
    4 2 8 -5.31
    4 -2 8 -1.8
    -4 2 -8 1.44
    -4 -2 -8 3.33
    -5 3 -7 -2
    5 3 7 5.45
    5 3 7 10.85
    5 -3 7 8.25
    -5 -3 -7 0.41
    7 7 2 193.71
    -7 -7 -2 203.92
    7 -7 2 197.01
    -7 7 -2 204.1
    8 6 2 249.95
    8 6 2 229.04
    -8 -6 -2 226.98
    8 -6 2 241.27
    -8 6 -2 240.61
    -1 -7 -7 1.46
    -1 -7 -7 2.78
    1 7 7 -4.87
    -1 7 -7 -1.27
    -1 7 -7 -3.32
    1 -7 7 -0.78
    -4 8 7 6.29
    -4 8 7 0.41
    4 -8 -7 4.12
    -4 -8 7 8.08
    -4 -8 7 2.63
    4 8 -7 0.94
    -10 4 9 150.88
    10 -4 -9 164.39
    10 4 -9 140.05
    -10 -4 9 159.86
    1 -9 -5 45.67
    -1 9 5 44.22
    1 9 -5 52
    1 9 -5 54.54
    -1 -9 5 52.32
    -9 -7 2 135.1
    -9 -7 2 158.5
    9 7 -2 155.98
    -9 7 2 165.23
    9 -7 -2 169.46
    -9 7 2 158.66
    -10 -6 6 314.03
    10 6 -6 326.88
    -10 -6 6 325.15
    10 -6 -6 326.68
    10 -6 -6 332.61
    -10 6 6 331.76
    10 4 1 72.26
    10 4 1 74.11
    -10 4 -1 89.85
    -10 -4 -1 68.45
    10 -4 1 73.09
    -10 -6 2 231.61
    10 6 -2 240.81
    10 -6 -2 234.2
    -10 6 2 241.92
    11 5 -3 170.85
    -11 -5 3 152.04
    -11 -5 3 181.9
    11 -5 -3 175.85
    -11 5 3 167.37
    11 -5 -3 155.86
    -2 6 9 118.59
    2 -6 -9 127.21
    -2 6 9 114.76
    -2 -6 9 122.75
    2 6 -9 120.65
    -2 -6 9 112.82
    -11 -5 6 171.27
    11 5 -6 183.3
    -11 -5 6 191.72
    -11 5 6 201.27
    11 -5 -6 200.56
    11 -5 -6 170.93
    -11 3 0 665.33
    -11 -3 0 680.8
    11 -3 0 680.88
    11 3 0 643.6
    11 3 0 659.86
    2 -10 -1 290.63
    -2 -10 1 271.45
    -2 10 1 318.33
    2 10 -1 270.44
    -9 -5 9 115.21
    9 5 -9 114.15
    9 -5 -9 96.33
    -9 5 9 111.92
    9 -5 -9 102.11
    2 -8 -7 25.89
    -2 8 7 17.22
    2 8 -7 13.74
    -2 -8 7 14.97
    -2 -8 7 18.84
    7 -3 -11 0.02
    -7 -3 11 3.34
    7 3 -11 -4.3
    -7 3 11 1.59
    -9 1 11 20.03
    9 -1 -11 4.76
    -9 -1 11 17.95
    9 1 -11 22.52
    -12 -2 8 16.96
    12 2 -8 10.93
    -12 2 8 12.78
    12 -2 -8 13.64
    -12 0 1 -4.67
    12 0 -1 -1.4
    12 0 -1 3.1
    -2 10 0 37.92
    -2 -10 0 43.57
    2 -10 0 39.96
    2 10 0 37.35
    -3 9 -3 135.84
    3 9 3 153.99
    3 -9 3 146.1
    -3 9 -3 141.05
    -3 -9 -3 155.68
    -8 0 -5 1.44
    8 0 5 -0.62
    -4 -8 -4 46.8
    4 -8 4 44.61
    -4 8 -4 36.61
    4 8 4 44.05
    -4 8 -4 46.59
    -3 -7 -6 5.76
    3 7 6 8.61
    -3 7 -6 11.12
    -3 7 -6 14.45
    3 -7 6 8.03
    -3 5 10 24.34
    3 -5 -10 34.41
    -3 5 10 39.97
    -3 -5 10 34.2
    -3 -5 10 30.65
    3 5 -10 34.26
    -8 -8 3 142.38
    -8 -8 3 107.47
    8 8 -3 123.6
    8 -8 -3 121.98
    -8 8 3 126.03
    -8 8 3 123.79
    -11 1 -1 78.02
    11 -1 1 87.77
    11 1 1 83.95
    -11 -1 -1 90.38
    0 10 2 17.22
    0 -10 -2 10.98
    0 10 -2 20.76
    0 -10 2 20.67
    -1 1 -10 54.71
    -1 -1 -10 52.87
    1 1 10 46.28
    1 -1 10 54.74
    1 -1 10 45.83
    1 1 10 64.73
    -2 10 2 13.3
    -2 -10 2 6.19
    2 10 -2 12.46
    2 -10 -2 1.91
    11 -3 -9 7.11
    -11 -3 9 1.94
    -11 3 9 0.58
    11 3 -9 0.66
    -1 7 8 283.77
    1 -7 -8 291.28
    -1 7 8 292.86
    -1 -7 8 277.57
    1 7 -8 303.95
    -1 -7 8 316.2
    -7 -5 10 85.12
    7 5 -10 84.09
    -7 5 10 74.82
    7 -5 -10 84.18
    7 -5 -10 64.05
    8 8 -4 9.9
    -8 -8 4 18.18
    -8 -8 4 11.4
    -8 8 4 19.69
    8 -8 -4 17.22
    -8 8 4 12.66
    9 7 -6 66.3
    -9 -7 6 76.03
    -9 -7 6 68.51
    -9 7 6 69.48
    9 -7 -6 71.97
    -9 7 6 71.43
    -6 8 -2 1009.35
    6 -8 2 1022.98
    7 1 6 -0.83
    -7 1 -6 6.36
    -7 -1 -6 0.58
    7 -1 6 -0.33
    2 -2 -11 12.22
    -2 -2 11 15.64
    -2 2 11 13.11
    -2 -2 11 13.12
    2 2 -11 13.75
    -2 2 11 19.35
    8 4 4 4.49
    -8 -4 -4 13.16
    8 -4 4 4.84
    -8 4 -4 10.97
    8 4 4 6.88
    7 7 -8 52.43
    -7 -7 8 55.25
    -7 -7 8 57
    -7 7 8 55.2
    7 -7 -8 44.24
    -7 7 8 52.47
    -3 -1 -9 26.75
    -3 1 -9 28.65
    3 1 9 30.63
    -3 -1 -9 31.93
    -3 1 -9 32.52
    3 -1 9 29.43
    5 -9 -5 2.19
    -5 9 5 0.45
    -5 -9 5 -0.86
    -5 -9 5 5.2
    5 9 -5 0.73
    -5 9 5 3.32
    -9 -5 -2 59.65
    9 5 2 67.85
    9 5 2 66.34
    -9 5 -2 81.77
    9 -5 2 79.45
    -5 -9 -1 -1.42
    5 9 1 2.98
    -5 9 -1 0.21
    5 -9 1 -0.46
    -5 9 -1 5.71
    8 8 -2 895.14
    -8 -8 2 949.24
    8 -8 -2 876.81
    -8 8 2 919.81
    -8 8 2 881.72
    6 4 6 2.5
    6 4 6 5.1
    -6 -4 -6 9.95
    -6 4 -6 3.15
    6 -4 6 9.86
    -3 -3 11 6.4
    3 -3 -11 8.37
    -3 -3 11 18.26
    -3 3 11 7.14
    3 3 -11 14.6
    3 -3 -11 8.69
    -12 -4 5 8.5
    -12 -4 5 14.05
    12 4 -5 10.94
    -12 4 5 11.21
    12 -4 -5 14.44
    12 -4 -5 10.81
    -2 10 -1 60.27
    -2 -10 -1 54.88
    -2 10 -1 70.2
    2 10 1 55.4
    2 -10 1 69.26
    -11 1 10 405.85
    11 1 -10 387.68
    11 -1 -10 440.61
    -11 -1 10 409.68
    11 5 -2 54.1
    -11 -5 2 56.81
    11 5 -2 55.73
    -11 5 2 53.56
    11 -5 -2 46.4
    11 -5 -2 64.77
    -9 -7 1 66.25
    -9 -7 1 85.27
    9 7 -1 70.48
    -9 7 1 66.05
    9 -7 -1 68.89
    -9 7 1 63.46
    12 0 -9 -1.47
    -12 0 9 -1.88
    13 1 -5 248.13
    -13 -1 5 256.39
    13 -1 -5 243.54
    13 -1 -5 228.08
    13 1 -5 239.78
    -13 1 5 238.1
    -6 0 -7 -1.54
    6 0 7 3.07
    12 4 -4 26.05
    -12 -4 4 42.94
    12 4 -4 22.89
    -12 4 4 31.34
    12 -4 -4 30.23
    12 -4 -4 23.39
    -9 1 -4 672.26
    -9 -1 -4 659.85
    9 1 4 642.71
    9 -1 4 643.87
    -6 -8 7 109.39
    6 8 -7 97.06
    -6 -8 7 101.12
    -6 8 7 99.24
    -6 8 7 108.98
    6 -8 -7 111.72
    11 5 -7 73.27
    -11 -5 7 81.7
    -11 -5 7 79.82
    11 -5 -7 84.97
    11 -5 -7 71.38
    -11 5 7 79.9
    -13 -1 6 1.65
    -13 1 6 7.73
    13 1 -6 -0.25
    13 -1 -6 -4.52
    13 1 -6 -3.06
    13 -1 -6 1.72
    -10 -6 7 11.81
    10 6 -7 8.05
    -10 -6 7 8.14
    -10 6 7 6.74
    10 -6 -7 10.49
    10 -6 -7 12.7
    -10 -6 1 13.18
    -10 -6 1 14.57
    10 6 -1 5.35
    -10 6 1 11.5
    10 -6 -1 6.3
    12 4 -6 48.93
    -12 -4 6 39.44
    -12 -4 6 48.72
    12 -4 -6 45.77
    12 -4 -6 38.51
    -12 4 6 44.65
    8 8 -5 -1.1
    -8 -8 5 0.23
    -8 -8 5 3.09
    8 -8 -5 -2.94
    -8 8 5 0.27
    -8 8 5 -1.4
    -2 -10 3 14.08
    -2 10 3 17.91
    2 10 -3 12.85
    2 -10 -3 15.5
    12 2 -1 13.43
    12 2 -1 15.51
    12 -2 -1 17.11
    -12 -2 1 14.26
    -12 2 1 15.27
    13 1 -4 234.32
    -13 -1 4 230.39
    -13 1 4 220.01
    13 -1 -4 218.71
    13 1 -4 236.45
    13 -1 -4 230.1
    -8 -6 9 19.73
    8 6 -9 16.56
    -8 -6 9 16.17
    -8 6 9 18.57
    8 -6 -9 21.57
    -8 6 9 11.37
    -8 -2 -5 965.99
    8 -2 5 954.45
    -8 2 -5 991.32
    8 2 5 919.75
    -1 1 11 127.06
    1 1 -11 144.88
    1 -1 -11 161.56
    -1 -1 11 118.56
    -1 -1 11 153.16
    -1 1 11 148
    6 4 -11 8.44
    6 -4 -11 11.75
    -6 -4 11 12.49
    -6 4 11 11.06
    -10 0 11 -2.46
    10 0 -11 -5.84
    3 -9 -6 8.92
    -3 9 6 2.83
    3 9 -6 3.66
    -3 -9 6 3.08
    -3 -9 6 1.33
    8 8 -1 98.46
    -8 -8 1 98.29
    -8 8 1 101.82
    -8 8 1 91.38
    8 -8 -1 94.11
    12 4 -3 132.85
    -12 -4 3 123.73
    12 4 -3 127.1
    12 -4 -3 119.11
    -12 4 3 122.94
    12 -4 -3 108.04
    10 0 3 1.65
    -10 0 -3 3.68
    0 10 -3 153.94
    0 10 3 175.16
    0 10 -3 133.93
    0 -10 -3 158.74
    0 -10 3 140.19
    13 1 -7 75.26
    13 -1 -7 78.16
    13 1 -7 71.07
    13 -1 -7 74.89
    -13 -1 7 78.71
    -13 1 7 77.83
    1 5 9 28.48
    -1 -5 -9 19.19
    1 5 9 30.29
    1 -5 9 26.17
    -1 5 -9 26.44
    1 9 5 362.79
    -1 -9 -5 401.35
    -1 9 -5 395.27
    -1 9 -5 409.71
    1 -9 5 419.41
    2 4 9 0.76
    -2 -4 -9 -3.22
    -2 4 -9 6.16
    2 -4 9 1.31
    -2 4 -9 5.19
    2 4 9 -2.79
    -6 0 12 1653.74
    6 0 -12 1755.84
    -4 4 11 53.52
    4 -4 -11 48.28
    -4 -4 11 47.12
    4 -4 -11 50.98
    4 4 -11 57.79
    -4 -4 11 53.1
    -12 -4 7 42.73
    12 4 -7 31.92
    -12 -4 7 31.57
    12 -4 -7 28.48
    -12 4 7 35.1
    12 -4 -7 39.01
    12 2 -9 6.57
    12 -2 -9 -4.86
    -12 2 9 3.1
    -12 -2 9 4.54
    2 10 2 381.08
    -2 10 -2 360.43
    2 -10 2 349.9
    -2 -10 -2 365.91
    -2 10 -2 349.54
    6 2 7 1.07
    -6 -2 -7 -6.24
    6 2 7 -1.88
    -6 2 -7 0.43
    6 -2 7 1.98
    -4 10 2 523.9
    4 10 -2 559.08
    4 -10 -2 519.16
    -4 -10 2 529.89
    -4 10 2 471.14
    -9 -7 7 163.22
    -9 -7 7 173.15
    9 7 -7 181.44
    -9 7 7 184.26
    9 -7 -7 176.1
    -9 7 7 172.54
    6 6 5 53.08
    6 6 5 52.19
    6 -6 5 51.04
    -6 -6 -5 44.13
    -6 6 -5 41.53
    2 8 6 105.51
    -2 -8 -6 103.93
    -2 8 -6 100.95
    2 -8 6 103.84
    -2 8 -6 104.06
    -4 -10 1 108.79
    -4 10 1 98.9
    -4 10 1 113.24
    4 10 -1 114.91
    4 -10 -1 105.92
    0 8 7 26.87
    0 -8 -7 21.78
    0 -8 7 27.78
    0 8 -7 30.29
    0 8 -7 31.12
    0 4 10 36.21
    0 4 10 31.35
    0 4 10 21.6
    0 -4 10 25.77
    0 4 -10 34.79
    0 -4 10 28.48
    -13 -1 3 51.54
    13 -1 -3 42.94
    -13 1 3 52.56
    13 1 -3 44.11
    13 -1 -3 56.16
    13 1 -3 49.73
    -3 -5 -8 2.31
    3 5 8 1.63
    3 5 8 0.15
    3 -5 8 5.35
    -3 5 -8 -1.33
    -5 -7 9 23.8
    -5 -7 9 12.36
    5 -7 -9 21.23
    -5 7 9 21.65
    5 7 -9 18.1
    -5 7 9 19.39
    9 -3 -11 2.95
    -9 -3 11 -0.97
    9 3 -11 -2.66
    -9 3 11 2.53
    -5 -1 12 261.52
    5 1 -12 252.65
    -5 1 12 269.46
    5 -1 -12 277
    -5 7 -5 13.87
    5 7 5 20.7
    -5 -7 -5 12.92
    5 -7 5 14.48
    8 8 -6 6.68
    -8 -8 6 4.78
    -8 -8 6 1.88
    -8 8 6 2.58
    8 -8 -6 6.13
    -8 8 6 3.24
    11 5 -1 23.65
    -11 -5 1 15.62
    11 5 -1 17.61
    11 -5 -1 22.61
    -11 5 1 18.49
    -5 -1 -8 51.87
    -5 -1 -8 35.47
    5 1 8 47.75
    5 -1 8 43.17
    -5 1 -8 37.26
    7 -1 -12 8.11
    -7 1 12 15.4
    -7 -1 12 17.25
    7 1 -12 8.66
    -1 9 6 38.93
    1 -9 -6 39.47
    1 9 -6 47.02
    -1 -9 6 40.55
    1 9 -6 51.24
    12 0 0 120.3
    -12 0 0 131.26
    -7 -7 -3 85.95
    7 7 3 98.07
    -7 7 -3 96.08
    7 -7 3 99.94
    -7 -9 3 12.4
    7 9 -3 17.92
    -7 9 3 17.24
    -7 9 3 15.23
    7 -9 -3 23.15
    9 7 0 75.46
    -9 -7 0 60.1
    -9 -7 0 72.57
    9 -7 0 66.28
    -9 7 0 66.76
    -5 -9 6 4.65
    -5 -9 6 8.61
    5 9 -6 6.63
    -5 9 6 4.35
    -5 9 6 1.56
    5 -9 -6 8.06
    -5 -9 -2 208.98
    5 9 2 211.12
    -5 9 -2 206.19
    -5 9 -2 196.94
    5 -9 2 202.6
    -2 -6 -8 1.73
    2 6 8 3.91
    -2 -6 -8 -5.9
    -2 6 -8 -2.12
    2 -6 8 0.83
    -2 6 -8 0.33
    11 -3 1 127.38
    11 3 1 123.79
    11 3 1 131.83
    -11 3 -1 117.87
    -11 -3 -1 115.22
    -4 10 3 168.99
    4 10 -3 148.58
    4 -10 -3 176.56
    -4 -10 3 163.07
    1 -3 10 87.55
    1 3 10 98.89
    1 -3 10 92.4
    -1 3 -10 70.27
    1 3 10 98.58
    1 3 10 83.77
    -10 -4 10 13.9
    -10 4 10 17.62
    10 4 -10 16.89
    10 -4 -10 10.61
    -3 7 9 109.12
    3 7 -9 116.07
    -3 -7 9 86.78
    -3 7 9 101.21
    3 -7 -9 115.55
    -3 -7 9 115.9
    -4 0 12 3.11
    4 0 -12 9
    7 9 -2 145.43
    -7 -9 2 173.21
    7 -9 -2 162.54
    -7 9 2 160.63
    8 6 3 0.83
    8 6 3 5.29
    -8 -6 -3 6.89
    -8 6 -3 4.46
    8 -6 3 6.22
    -2 10 4 60.93
    2 -10 -4 62.24
    2 10 -4 61.36
    -2 -10 4 70.77
    2 10 -4 69.97
    -3 9 -4 12.36
    3 -9 4 13.1
    -3 -9 -4 0.44
    -3 9 -4 14.78
    3 9 4 18.11
    -10 2 11 9.38
    -10 -2 11 13.45
    10 2 -11 16.65
    10 -2 -11 10.84
    -10 -4 -2 162.53
    10 4 2 180.61
    10 -4 2 209.89
    -10 4 -2 187.18
    10 4 2 174.6
    -11 -5 8 104.52
    -11 -5 8 83.92
    11 5 -8 78.11
    11 -5 -8 99.47
    11 -5 -8 68.21
    -11 5 8 76.05
    -4 -10 0 -2.12
    4 -10 0 10.07
    4 10 0 -3.45
    -4 10 0 9.49
    -4 10 0 0.59
    -10 -2 -3 23.37
    10 2 3 21.46
    -10 2 -3 30.45
    10 -2 3 21.67
    -4 6 10 31.47
    4 6 -10 34.24
    -4 6 10 34.12
    -4 -6 10 33.1
    4 -6 -10 32.41
    -4 -6 10 34.88
    0 6 9 7.03
    0 6 9 9.4
    0 -6 -9 6.17
    0 6 -9 9.21
    0 -6 9 12.9
    0 -6 9 13.28
    -4 -8 8 -2.48
    -4 8 8 0.71
    -4 8 8 -1.74
    -4 -8 8 1.46
    4 8 -8 -4.32
    4 -8 -8 -3.51
    -1 5 10 13.56
    1 -5 -10 12.17
    -1 5 10 19.47
    -1 -5 10 13.55
    -1 -5 10 10.99
    1 5 -10 17.7
    7 -3 6 44.84
    7 3 6 43.25
    7 3 6 33.24
    -7 3 -6 41.52
    -7 -3 -6 52.63
    8 0 -12 -0.94
    -8 0 12 3.78
    -2 0 -10 2.33
    2 0 10 -3.08
    -7 -9 4 9.96
    7 9 -4 9.51
    -7 9 4 7.5
    7 -9 -4 2.21
    -7 9 4 6.54
    -6 6 10 18.11
    -6 -6 10 20.61
    -6 -6 10 22
    6 6 -10 14.58
    -6 6 10 21.84
    6 -6 -10 16.78
    12 4 -2 299.76
    12 4 -2 309.89
    -12 -4 2 309.98
    12 -4 -2 318.32
    -12 4 2 285.4
    -3 3 -9 10.9
    -3 -3 -9 13.67
    3 -3 9 17.88
    3 3 9 15.75
    3 3 9 15.28
    -7 -5 -5 117.67
    8 4 -11 57.05
    8 -4 -11 89.66
    -8 4 11 82.85
    -8 -4 11 70.42
    -10 -6 8 3.11
    10 6 -8 6.26
    -10 -6 8 0.82
    10 -6 -8 -5.6
    10 -6 -8 -2.33
    -10 6 8 -4.86
    4 4 8 4.94
    4 -4 8 3.87
    -4 4 -8 5.84
    -4 -4 -8 2.98
    4 4 8 6.28
    13 1 -8 46.62
    -13 1 8 40.37
    13 -1 -8 44.1
    -13 -1 8 48.7
    -10 -6 0 1.69
    10 6 0 -1.33
    -10 -6 0 -1.55
    10 -6 0 9.5
    -10 6 0 1.95
    6 2 -12 360.88
    6 -2 -12 323.08
    -6 -2 12 376.55
    -6 2 12 330.64
    8 8 0 45.75
    -8 -8 0 44.99
    -8 8 0 51.16
    -8 8 0 52.64
    8 -8 0 55.03
    -11 3 10 11.91
    -11 -3 10 15.82
    11 -3 -10 14.7
    11 3 -10 11.16
    9 5 -10 2.66
    -9 -5 10 2.42
    9 -5 -10 2.94
    -9 5 10 -3.64
    13 3 -5 -2.13
    13 -3 -5 3.84
    13 3 -5 3.66
    13 -3 -5 0.71
    -13 -3 5 -3.3
    -13 3 5 -6.02
    6 8 3 123.55
    -6 -8 -3 142.78
    6 -8 3 157.46
    -6 8 -3 144.6
    0 0 11 4.97
    0 0 11 4.74
    0 0 -11 0.69
    -13 3 6 91.84
    -13 -3 6 96.01
    13 3 -6 78.64
    13 -3 -6 87.45
    13 3 -6 90.03
    13 -3 -6 78.6
    7 9 -1 59.82
    -7 -9 1 53.56
    -7 9 1 38.64
    7 -9 -1 52.66
    -7 9 1 44.71
    -12 0 10 32.85
    12 0 -10 31.67
    12 4 -8 79.13
    -12 -4 8 75.7
    -12 4 8 81.3
    12 -4 -8 81.05
    12 -4 -8 65.8
    11 1 2 26.6
    11 -1 2 15.31
    -11 1 -2 18.34
    -11 -1 -2 19.69
    0 10 4 33.35
    0 -10 -4 17.36
    0 10 -4 24.61
    0 -10 4 20.18
    0 10 -4 26.85
    4 8 5 86.07
    -4 -8 -5 77.83
    -4 8 -5 74.93
    4 -8 5 86.83
    -12 -2 0 95.98
    12 2 0 82.06
    -12 2 0 93.32
    12 2 0 102.46
    12 -2 0 96.87
    -13 3 4 687.5
    -13 -3 4 680.62
    13 3 -4 654.05
    13 3 -4 641.41
    13 -3 -4 618.41
    -4 10 4 38.74
    4 -10 -4 49.61
    4 10 -4 49.24
    -4 -10 4 42.6
    -2 8 8 2.23
    2 -8 -8 4.05
    2 8 -8 3.8
    -2 -8 8 0.99
    -2 -8 8 2.76
    7 7 -9 2.2
    -7 -7 9 5.49
    -7 -7 9 11.57
    -7 7 9 9.3
    -7 7 9 5.49
    7 -7 -9 6.69
    13 1 -2 10.55
    -13 1 2 12.04
    -13 -1 2 11.33
    13 -1 -2 12.49
    13 -1 -2 10.5
    13 1 -2 6.92
    1 -3 -11 104.95
    1 3 -11 101.1
    -1 3 11 111.71
    -1 -3 11 106.2
    -1 3 11 96.67
    -1 -3 11 93.55
    4 6 7 167.82
    -4 -6 -7 188.62
    -4 -6 -7 172.74
    4 -6 7 200.05
    -4 6 -7 203.76
    -6 -8 8 -6.76
    -6 -8 8 -2.27
    6 8 -8 2.79
    6 -8 -8 0.49
    -6 8 8 5.2
    -6 8 8 0.9
    -7 -9 5 122.64
    7 9 -5 130.6
    -7 -9 5 103.92
    -7 9 5 133.44
    -7 9 5 126.63
    7 -9 -5 124.47
    -4 2 12 -9.4
    -4 -2 12 1.69
    4 2 -12 1.24
    4 -2 -12 9.62
    -2 10 -3 34.28
    2 10 3 34.97
    2 -10 3 39.41
    -2 10 -3 37.71
    -2 -10 -3 38.99
    4 0 9 10.5
    -4 0 -9 1.59
    -1 -7 -8 32.52
    1 7 8 26.66
    1 -7 8 34.83
    -1 7 -8 36.75
    -1 7 -8 31.23
    -4 10 -1 15.74
    4 -10 1 13.03
    4 10 1 19.02
    -4 -10 -1 17.59
    -4 10 -1 20.22
    9 5 3 18.38
    9 5 3 16.98
    -9 -5 -3 22.82
    -9 5 -3 17.42
    9 -5 3 32.28
    -8 -2 12 12.96
    -8 2 12 7.67
    8 2 -12 10.17
    8 -2 -12 13.64
    3 -1 -12 18.13
    3 1 -12 17.99
    -3 -1 12 19.47
    -3 1 12 19.36
    -3 -1 12 13.74
    -3 1 12 15.34
    -2 4 11 47.23
    2 4 -11 55.31
    -2 -4 11 39.63
    2 -4 -11 45.35
    -2 -4 11 50.35
    -2 4 11 55.34
    2 2 10 12.58
    2 -2 10 7.58
    -2 2 -10 7.66
    -2 -2 -10 15.5
    -2 2 -10 8.34
    -13 -3 7 6.58
    13 -3 -7 5
    13 -3 -7 8.37
    13 3 -7 7.57
    -13 3 7 9.02
    -13 -3 7 5.1
    -5 -5 11 18.81
    -5 5 11 16.71
    5 -5 -11 14.64
    -5 5 11 13.24
    5 5 -11 20.65
    -5 -5 11 25.18
    11 -1 -11 93.59
    -11 1 11 84
    -11 -1 11 102.69
    11 1 -11 97.78
    5 5 7 13.28
    -5 5 -7 13.84
    -5 -5 -7 18.96
    5 -5 7 18.04
    5 5 7 15.61
    -8 -8 7 -0.21
    8 8 -7 1.13
    -8 -8 7 0.83
    8 -8 -7 1.28
    -8 8 7 2.23
    -8 8 7 1.59
    9 7 -8 4.62
    -9 -7 8 -1.07
    -9 -7 8 2.81
    -9 7 8 3.13
    9 -7 -8 2.46
    -9 7 8 -0.71
    -9 1 12 45.64
    -9 -1 12 41.91
    9 -1 -12 42.03
    9 1 -12 55.79
    3 7 7 32.82
    -3 -7 -7 43.62
    3 -7 7 47.57
    -3 7 -7 46.66
    0 2 -11 20.2
    0 2 11 28.06
    0 -2 11 13.04
    0 -2 11 14.65
    0 2 11 23.71
    0 -2 -11 22.32
    3 9 -7 0.96
    -3 -9 7 -0.65
    3 -9 -7 -1.65
    -3 -9 7 -0.46
    -3 9 7 1.44
    -2 6 10 57.89
    2 -6 -10 51.52
    -2 -6 10 60.79
    2 6 -10 51.39
    -2 6 10 63.26
    -2 -6 10 57.16
    11 5 0 1.33
    11 5 0 3.47
    -11 -5 0 3.86
    -11 5 0 9.41
    11 -5 0 0.4
    -13 -3 3 64.51
    13 -3 -3 64.71
    13 3 -3 71.88
    13 -3 -3 57.58
    13 3 -3 54.65
    -13 3 3 72.1
    -12 -2 10 -3.28
    12 2 -10 10.59
    12 -2 -10 1.18
    -12 2 10 0.27
    -7 -5 11 79.95
    7 5 -11 84.62
    7 -5 -11 106.38
    -7 5 11 85.28
    -7 -9 0 26.35
    7 9 0 22.68
    -7 9 0 25.02
    7 -9 0 26.3
    -5 3 12 -1.48
    5 -3 -12 -4.67
    5 3 -12 4.62
    -5 -3 12 3.93
    -12 -4 1 -1.68
    12 4 -1 1.35
    12 4 -1 -4.03
    -12 4 1 2.95
    12 -4 -1 -0.59
    5 3 8 21.3
    5 -3 8 35.33
    -5 -3 -8 32.16
    -5 3 -8 32.58
    5 3 8 24.19
    2 -10 -5 10.9
    -2 10 5 2.26
    2 10 -5 12.4
    -2 -10 5 18.04
    2 10 -5 19.41
    7 -3 -12 12.77
    -7 -3 12 -0.27
    -7 3 12 17.72
    7 3 -12 13.95
    8 6 -10 13.22
    -8 -6 10 24.05
    8 -6 -10 13.37
    8 -6 -10 10.01
    -8 6 10 11.68
    9 7 1 52.91
    -9 -7 -1 58.55
    -9 7 -1 47.28
    9 -7 1 51.39
    -13 1 9 30
    -13 -1 9 25.72
    13 1 -9 21.46
    13 -1 -9 24.96
    8 4 5 7.86
    8 4 5 11.08
    -8 -4 -5 13.69
    -8 4 -5 13.07
    8 -4 5 22.64
    -1 7 9 147.46
    -1 7 9 118.69
    1 -7 -9 132.47
    -1 -7 9 137.61
    -1 -7 9 134.24
    1 7 -9 131.06
    8 0 6 7.14
    -8 0 -6 5.31
    11 5 -9 63.57
    -11 -5 9 57.97
    -11 5 9 62.41
    11 -5 -9 56.95
    5 9 -7 6.9
    -5 -9 7 5.09
    -5 -9 7 13.49
    -5 9 7 3.92
    5 -9 -7 1.73
    -5 9 7 4.99
    -4 -2 -9 32.79
    4 2 9 35.14
    4 2 9 25.6
    4 -2 9 31.77
    -4 2 -9 29.54
    5 9 3 112.88
    -5 -9 -3 97.7
    5 -9 3 103.08
    -5 9 -3 95.1
    -1 -9 -6 522.63
    -1 9 -6 479.15
    1 -9 6 508.06
    8 8 1 7.22
    -8 -8 -1 4.06
    8 -8 1 2.12
    -8 8 -1 4.77
    -4 10 5 281.94
    4 10 -5 274.12
    -4 -10 5 275.54
    4 -10 -5 256.44
    -2 0 12 15.27
    -2 0 12 23.24
    2 0 -12 29.48
    7 9 -6 250.91
    -7 -9 6 231.68
    -7 -9 6 264.9
    -7 9 6 219.52
    -7 9 6 246.92
    7 -9 -6 262.73
    -13 -3 8 9.41
    -13 3 8 13.36
    13 3 -8 7.31
    13 -3 -8 -0.23
    -3 5 11 -2.58
    -3 5 11 7.27
    3 5 -11 -0.31
    -3 -5 11 1.02
    3 -5 -11 3.03
    -3 -5 11 -4.49
    12 0 1 -1.81
    -12 0 -1 -2.13
    9 1 5 87.77
    9 -1 5 95.42
    -9 1 -5 89
    -9 -1 -5 91.46
    10 6 -9 4.81
    -10 -6 9 9.88
    10 -6 -9 5.55
    10 -6 -9 0.32
    -10 6 9 8.48
    14 0 -6 36.11
    14 0 -6 36.95
    -14 0 6 37.78
    1 -11 0 11.77
    1 11 0 9.62
    -1 11 0 10.63
    -1 -11 0 13.63
    -10 -6 -1 -1.13
    10 6 1 0.14
    10 6 1 1.72
    -10 6 -1 1.11
    10 -6 1 2.23
    -12 -4 9 5.31
    12 4 -9 1.79
    -12 4 9 -1.01
    12 -4 -9 -4.35
    6 4 7 -0.17
    6 -4 7 6.37
    -6 -4 -7 2.55
    6 4 7 2.58
    -6 4 -7 0.41
    14 0 -5 -1.6
    -14 0 5 1.01
    14 0 -5 -2.62
    1 11 -1 55.41
    -1 11 1 44.87
    -1 -11 1 48.09
    1 -11 -1 36.03
    4 10 2 36.93
    -4 10 -2 35.35
    -4 10 -2 35.27
    -4 -10 -2 38.73
    4 -10 2 54.25
    -7 1 -7 60.03
    7 -1 7 63.56
    -7 -1 -7 81.76
    7 1 7 66.14
    10 0 -12 42.28
    -10 0 12 46.42
    -6 -10 2 18.75
    6 10 -2 30.32
    -6 10 2 27.89
    -6 10 2 19.49
    6 -10 -2 27.59
    13 1 -1 0.36
    13 -1 -1 0.45
    13 1 -1 2.89
    -13 1 1 7.38
    -13 -1 1 0.28
    6 10 -3 22.37
    -6 -10 3 32.48
    -6 10 3 29.62
    6 -10 -3 25.66
    -6 10 3 28.91
    10 0 4 50.59
    -10 0 -4 58.15
    1 -9 -7 4.91
    -1 9 7 5.68
    -1 -9 7 3.14
    1 9 -7 6.56
    1 9 -7 5.83
    -11 3 -2 27.83
    -11 -3 -2 29.74
    11 3 2 26.17
    11 3 2 31.05
    11 -3 2 34.06
    3 9 5 9.01
    -3 -9 -5 8.91
    -3 9 -5 3.47
    3 -9 5 3.96
    -3 9 -5 3.84
    -7 -7 -4 62.23
    7 7 4 69.26
    7 -7 4 75.47
    -7 7 -4 64.06
    -14 0 7 -0.72
    14 0 -7 1.75
    14 0 -7 1.48
    1 11 1 14.98
    1 -11 1 14.59
    -1 -11 -1 16.64
    -1 11 -1 15.12
    13 3 -2 60.67
    13 3 -2 70.52
    -13 -3 2 63.94
    13 -3 -2 54.69
    -13 3 2 69.49
    0 10 5 5.89
    0 -10 -5 6.1
    0 -10 5 2.78
    0 10 -5 7.56
    0 10 -5 1.15
    -8 -2 -6 36.58
    -8 2 -6 38.58
    8 2 6 41.57
    8 -2 6 38.6
    -2 -8 -7 9.18
    2 8 7 10.13
    2 -8 7 7.52
    -2 8 -7 6.69
    -2 8 -7 5.32
    1 -11 -2 -6.28
    -1 -11 2 2.71
    1 11 -2 1.82
    -1 11 2 -5.98
    14 0 -4 120.97
    -14 0 4 124.82
    14 0 -4 118.58
    -10 4 11 -0.06
    10 4 -11 -0.92
    10 -4 -11 2.91
    -10 -4 11 -1.97
    -6 -10 1 0.72
    6 10 -1 2.61
    -6 10 1 1.98
    -6 10 1 -0.56
    6 -10 -1 5.45
    -11 -7 4 35.18
    11 7 -4 40.67
    -11 -7 4 47.11
    11 -7 -4 33.83
    -11 7 4 45.03
    11 -7 -4 41.6
    2 10 4 3.46
    -2 -10 -4 7.46
    -2 10 -4 8.94
    -2 10 -4 5.33
    2 -10 4 7.39
    -11 -7 5 29.63
    11 7 -5 30.89
    -11 -7 5 30.03
    -11 7 5 32.64
    11 -7 -5 25.69
    11 -7 -5 25.63
    1 1 11 -4.58
    1 -1 11 -2.24
    1 1 11 1.04
    -1 -1 -11 -6.45
    -1 1 -11 -1.6
    1 -1 11 -1.16
    0 8 8 3.81
    0 -8 -8 0.7
    0 8 -8 3.3
    0 -8 8 -3.78
    0 8 -8 1.93
    -10 4 -3 -1.54
    10 4 3 4.37
    -10 -4 -3 4.11
    10 -4 3 -5.14
    10 4 3 0.97
    6 0 8 1359.51
    -6 0 -8 1396.32
    3 3 -12 -1.01
    -3 3 12 1.98
    -3 -3 12 -2.5
    3 -3 -12 2.57
    3 -3 -12 4.99
    -3 -3 12 1.37
    6 10 -4 3.48
    -6 -10 4 -3.78
    -6 10 4 2.61
    6 -10 -4 -5.15
    -6 10 4 1.98
    8 6 4 32.61
    -8 -6 -4 28.42
    8 6 4 27.02
    -8 6 -4 47.82
    8 -6 4 34.75
    -5 -7 10 6.05
    5 -7 -10 -0.78
    -5 -7 10 0.63
    5 7 -10 1.48
    -5 7 10 0.77
    -5 7 10 0.75
    -2 -2 12 29
    2 2 -12 28.36
    2 -2 -12 32.24
    -2 2 12 28.46
    -2 2 12 23.61
    -2 -2 12 19.13
    11 -3 -11 22.07
    -11 -3 11 11.31
    -11 3 11 3.69
    11 3 -11 9.26
    -5 -7 -6 150.89
    5 7 6 145
    -5 7 -6 166.9
    5 -7 6 167.25
    7 9 1 33.51
    -7 -9 -1 43.78
    -7 9 -1 17.12
    7 -9 1 28.85
    -7 9 -1 35.84
    6 6 6 124.93
    6 6 6 156
    6 -6 6 148.1
    -6 -6 -6 140.3
    -6 6 -6 159.69
    6 8 4 80.36
    -6 -8 -4 85.49
    -6 8 -4 87.6
    6 -8 4 86.88
    -3 1 -10 -2.46
    -3 -1 -10 10.03
    3 -1 10 6.8
    3 1 10 9.15
    -3 -1 -10 4.22
    -6 4 12 7.6
    6 4 -12 8.33
    -6 -4 12 11.95
    6 -4 -12 15.87
    -12 -2 -1 10.28
    12 2 1 8.55
    -12 2 -1 14.89
    12 -2 1 9.01
    12 6 -5 5.41
    -12 -6 5 -3.67
    -12 -6 5 3.84
    12 -6 -5 -0.13
    -12 6 5 1.88
    12 -6 -5 0.39
    8 8 -8 -2.62
    -8 -8 8 -5.51
    -8 -8 8 1.36
    -8 8 8 0.57
    8 -8 -8 -4.31
    -8 8 8 -0.75
    -12 0 11 4.5
    12 0 -11 -6.9
    -4 -8 9 83.36
    4 -8 -9 78.92
    4 8 -9 86.5
    -4 8 9 72.02
    -4 8 9 79.44
    -4 -8 9 73.09
    -14 2 6 13.89
    -14 -2 6 22.1
    14 -2 -6 22.25
    14 2 -6 18.11
    14 -2 -6 28.84
    14 2 -6 23.98
    -9 -3 12 13.48
    9 -3 -12 10.43
    9 3 -12 8.17
    -9 3 12 9.31
    11 7 -3 45.08
    -11 -7 3 35.31
    -11 -7 3 40.6
    11 -7 -3 44.13
    11 -7 -3 29.82
    -11 7 3 42.42
    14 -2 -5 15.04
    -14 2 5 19.46
    -14 -2 5 20.76
    14 2 -5 22.82
    14 2 -5 24.96
    14 -2 -5 14.54
    12 6 -4 11.77
    -12 -6 4 14.82
    -12 -6 4 8.55
    -12 6 4 10
    12 -6 -4 9.47
    12 -6 -4 10.82
    10 8 -4 5.85
    -10 -8 4 4.97
    -10 -8 4 6.06
    -10 8 4 6.93
    10 -8 -4 12.8
    -10 8 4 1.56
    -10 2 12 10.17
    10 2 -12 9.23
    10 -2 -12 4.23
    -10 -2 12 15.8
    -11 -7 6 63.13
    11 7 -6 70.1
    -11 -7 6 71.22
    11 -7 -6 77.91
    -11 7 6 81.25
    11 -7 -6 74.99
    -3 -11 1 357.51
    -3 11 1 358.52
    3 -11 -1 352.54
    3 11 -1 363
    -12 -6 6 149.8
    -12 -6 6 142.16
    12 6 -6 146.77
    -12 6 6 142.34
    12 -6 -6 144.05
    12 -6 -6 164.51
    10 2 4 86.66
    -10 2 -4 89.61
    -10 -2 -4 84.96
    10 -2 4 100.97
    9 7 -9 27.65
    -9 -7 9 33.69
    -9 -7 9 30.72
    -9 7 9 30.49
    -9 7 9 32.08
    9 -7 -9 24.46
    -9 -5 11 -0.58
    9 5 -11 -1.29
    -9 5 11 1.66
    9 -5 -11 0.88
    10 8 -5 33.88
    -10 -8 5 30.18
    -10 -8 5 26.48
    -10 8 5 21.61
    -10 8 5 27.81
    10 -8 -5 25.88
    14 0 -8 140.18
    -14 0 8 142.62
    -10 -8 3 11.49
    10 8 -3 5.26
    -10 8 3 5.68
    10 -8 -3 9.94
    -10 8 3 11.7
    1 11 2 21.33
    1 -11 2 24.34
    -1 -11 -2 29.12
    -1 11 -2 33.8
    -3 11 2 21.57
    3 11 -2 26.67
    3 -11 -2 28.19
    -3 -11 2 20.35
    -12 -4 0 0.28
    12 4 0 3.96
    12 4 0 -5.78
    -12 4 0 -4.31
    12 -4 0 2.49
    -13 3 9 17.84
    13 -3 -9 38.81
    13 3 -9 20.8
    -13 -3 9 15.66
    -6 -8 9 0.27
    6 8 -9 0.26
    -6 -8 9 -1.88
    6 -8 -9 5.34
    -6 8 9 -0.97
    -6 8 9 -0.54
    14 2 -7 562.54
    -14 -2 7 551.96
    14 -2 -7 563.75
    -14 2 7 569.57
    -13 -1 10 2.14
    13 1 -10 9.55
    13 -1 -10 0.02
    -13 1 10 -3.53
    -3 7 10 1.78
    3 7 -10 3.4
    -3 -7 10 3.43
    -3 7 10 6.82
    -3 -7 10 -0.2
    3 -7 -10 4.64
    11 5 1 21.39
    11 5 1 29.03
    -11 -5 -1 27.95
    -11 5 -1 19.94
    11 -5 1 16.99
    6 10 0 3.83
    -6 -10 0 10.49
    -6 10 0 4.28
    -6 10 0 0.26
    6 -10 0 1.54
    -1 -5 -10 7.59
    1 5 10 8.23
    1 5 10 6.89
    1 -5 10 5.33
    -1 5 -10 4.36
    -1 5 -10 8.02
    -1 5 -10 8.02
    -3 11 0 84.69
    3 11 0 85.31
    3 -11 0 66.51
    -3 -11 0 76.03
    -11 1 -3 5.35
    -11 -1 -3 -0.79
    11 -1 3 -4.76
    11 1 3 3.73
    -7 -9 7 349.04
    -7 -9 7 363.12
    7 9 -7 365.88
    -7 9 7 346.91
    7 -9 -7 320.53
    -7 9 7 339.48
    1 -11 -3 47.2
    -1 11 3 44.5
    1 11 -3 36.93
    -1 -11 3 46.52
    -2 10 6 17.52
    2 10 -6 18.51
    2 -10 -6 19.22
    2 10 -6 14.12
    -2 -10 6 6.13
    4 4 -12 -1.14
    4 -4 -12 -1.98
    4 -4 -12 -3.01
    -4 -4 12 -2.69
    -4 4 12 -2.43
    -14 2 4 53.14
    -14 -2 4 64.79
    14 2 -4 65.35
    14 2 -4 65.94
    14 -2 -4 51.94
    14 -2 -4 61.2
    -14 0 3 -2.56
    14 0 -3 -0.57
    14 0 -3 -0.12
    -6 6 11 17.49
    -6 -6 11 13.44
    6 -6 -11 15.67
    -6 6 11 22.16
    6 6 -11 18.84
    -4 -10 6 4.61
    -4 -10 6 -7.15
    4 -10 -6 -4.41
    -4 10 6 8.15
    4 10 -6 12.68
    7 7 -10 -1.22
    -7 -7 10 5.98
    -7 -7 10 4.63
    -7 7 10 8.05
    7 -7 -10 5.49
    -7 7 10 10.78
    -6 0 13 -4.26
    6 0 -13 2.84
    -12 -6 3 0.02
    -12 -6 3 6.3
    12 6 -3 -3.99
    12 -6 -3 1.42
    -12 6 3 0.04
    4 8 6 715.31
    -4 -8 -6 699.04
    -4 8 -6 749.5
    4 -8 6 674.88
    -6 -2 -8 47.16
    -6 2 -8 56.18
    6 2 8 47.87
    6 -2 8 50.37
    -6 -10 5 121.17
    6 10 -5 134.06
    6 -10 -5 118.82
    -6 10 5 120.18
    -6 10 5 98.33
    -7 5 -6 37.58
    -7 -5 -6 32.58
    7 -5 6 18.43
    7 5 6 33.47
    -8 4 12 -6.45
    -8 -4 12 -1.84
    8 -4 -12 0.12
    8 4 -12 4.64
    1 1 -12 11.49
    1 -1 -12 9.37
    -1 1 12 7.06
    -1 -1 12 8.14
    -1 1 12 8.46
    -1 -1 12 12.46
    2 4 10 6.32
    -2 -4 -10 9.08
    2 4 10 -1.72
    2 -4 10 1.05
    -2 4 -10 8.51
    3 5 9 49.35
    3 5 9 49.76
    -3 -5 -9 44.43
    3 -5 9 66.65
    -3 5 -9 57.43
    -9 -7 -2 6.8
    9 7 2 3.35
    -9 7 -2 2.55
    9 -7 2 0.3
    -2 -6 -9 0.63
    -2 -6 -9 -0.86
    2 6 9 2.37
    -2 6 -9 1.21
    2 -6 9 4.45
    -9 -3 -5 112.03
    9 -3 5 102.4
    -9 3 -5 102.82
    9 3 5 98.42
    4 6 -11 18.5
    -4 6 11 23.76
    -4 -6 11 21.04
    4 -6 -11 17.98
    -4 -6 11 18.71
    -4 6 11 19.01
    -8 -8 -2 436.48
    8 8 2 430.4
    8 -8 2 432
    -8 8 -2 455.37
    -12 2 11 -2.27
    12 2 -11 -10.82
    12 -2 -11 -5.12
    -12 -2 11 -0.02
    7 1 -13 79.29
    -7 -1 13 81.09
    -7 1 13 62.59
    7 -1 -13 70.59
    11 5 -10 13.5
    -11 -5 10 19.02
    -11 5 10 17.08
    11 -5 -10 19.16
    -11 -7 2 16.18
    -11 -7 2 6.02
    11 7 -2 16.06
    11 -7 -2 2.55
    -11 7 2 14.71
    -3 11 3 7.06
    3 -11 -3 4.16
    -3 -11 3 4.3
    3 11 -3 3.77
    10 8 -6 356.52
    -10 -8 6 362.18
    -10 -8 6 329.64
    10 -8 -6 401.89
    -10 8 6 367.84
    -10 8 6 381.76
    -12 -6 7 16.98
    12 6 -7 15.77
    -12 -6 7 26.6
    12 -6 -7 10.86
    12 -6 -7 14.05
    -12 6 7 21.62
    10 8 -2 383.9
    10 -8 -2 396.87
    -10 8 2 380.13
    13 5 -5 12.81
    -13 -5 5 13.16
    -13 -5 5 10.05
    13 -5 -5 10.41
    -13 5 5 12.93
    13 -5 -5 7.16
    -4 10 -3 4.91
    -4 -10 -3 3
    4 -10 3 8.54
    4 10 3 -0.05
    -4 10 -3 2.07
    2 -8 -9 57.35
    -2 -8 9 53.62
    -2 8 9 55.13
    2 8 -9 66.54
    -2 -8 9 46.75
    9 5 4 5.6
    9 5 4 -0.94
    -9 -5 -4 1.53
    9 -5 4 12.47
    -9 5 -4 6.96
    -3 9 8 13.18
    -3 -9 8 12.58
    -3 -9 8 13
    3 -9 -8 15.27
    3 9 -8 17.34
    8 0 -13 -3.8
    -8 0 13 -9.43
    -7 -3 -7 -1.69
    -7 3 -7 1.22
    7 3 7 4.64
    7 -3 7 2.17
    0 -4 11 69.36
    0 4 11 81.87
    0 -4 11 82.91
    0 4 11 79.4
    0 4 -11 71.47
    0 4 11 80.67
    11 -7 -7 10.54
    -11 -7 7 15.76
    -11 -7 7 15.24
    -11 7 7 12.19
    11 7 -7 16.47
    11 -7 -7 14.4
    13 -5 -6 10.75
    13 5 -6 10.29
    13 -5 -6 11.59
    -13 -5 6 8.81
    -13 -5 6 8.74
    -13 5 6 8.62
    11 -1 -12 37.27
    -11 1 12 36.46
    -11 -1 12 40.92
    11 1 -12 45.18
    -5 -9 8 34.3
    -5 -9 8 24.49
    -5 9 8 22.34
    5 9 -8 18.37
    5 -9 -8 25.09
    0 6 10 12.92
    0 -6 10 16.03
    0 -6 -10 9.05
    0 -6 10 6.63
    0 6 -10 5.59
    0 6 10 9.11
    5 9 4 11.82
    5 -9 4 12.53
    -5 -9 -4 5.42
    -5 9 -4 10.82
    13 3 -1 25.89
    13 3 -1 25.05
    13 -3 -1 28.42
    -13 -3 1 18.72
    -13 3 1 24.37
    -5 -1 13 24.44
    -5 1 13 19.61
    5 -1 -13 22.97
    5 1 -13 25.83
    12 4 -10 5.71
    -12 4 10 3.8
    -12 -4 10 0.19
    12 -4 -10 1.4
    -5 1 -9 -0.23
    5 -1 9 -1.29
    5 1 9 -0.7
    -5 -1 -9 -3.02
    -14 -2 8 266.8
    -14 2 8 253.93
    14 2 -8 244.07
    14 -2 -8 255.33
    -3 11 -1 1.39
    3 11 1 0.32
    3 -11 1 7.3
    -3 -11 -1 -4.94
    -13 -5 4 2.91
    -13 5 4 -4.76
    -13 -5 4 4.12
    13 -5 -4 1.63
    13 -5 -4 -0.19
    13 5 -4 0.14
    9 -9 -4 21.52
    -9 -9 4 16.76
    -9 9 4 20.14
    9 9 -4 14.23
    -9 9 4 20.77
    -13 -1 0 -2.17
    13 -1 0 -3.02
    13 1 0 6.67
    -13 1 0 5.01
    9 9 -3 23.19
    -9 9 3 33.29
    9 -9 -3 30.86
    -9 -9 3 24.27
    -9 9 3 21.52
    -1 5 11 -3.87
    1 5 -11 1.67
    -1 -5 11 4.44
    1 -5 -11 2.71
    -1 -5 11 -4.48
    -1 5 11 -2.76
    10 6 -10 11.7
    -10 6 10 3.17
    -10 -6 10 6.95
    10 -6 -10 3.71
    -14 2 3 5.07
    -14 -2 3 1.34
    14 -2 -3 2.11
    14 2 -3 4.13
    14 2 -3 -1.02
    -4 -4 -9 6.22
    4 4 9 8.34
    4 -4 9 2.08
    -4 4 -9 2.04
    4 4 9 7.19
    10 -6 2 89.78
    10 6 2 74.48
    -10 -6 -2 72.17
    10 6 2 84.37
    -10 6 -2 72.69
    -6 2 13 7.98
    -6 -2 13 6.94
    6 2 -13 14.97
    6 -2 -13 -3.11
    -14 0 9 -1.97
    14 0 -9 3.72
    1 -3 11 2.63
    1 3 11 2.33
    1 -3 11 2.7
    1 3 11 6.67
    -1 -3 -11 7.9
    -1 3 -11 2.78
    1 11 3 421.55
    -1 11 -3 369.59
    -1 -11 -3 418.37
    1 -11 3 420.51
    -1 11 -3 412.86
    4 0 -13 -2.46
    -4 0 13 2.89
    -12 -6 2 99.08
    -12 -6 2 93.36
    12 -6 -2 100.46
    12 6 -2 101.18
    -12 6 2 91.43
    13 -5 -7 64.38
    -13 5 7 57.65
    -13 -5 7 66.97
    -13 -5 7 64.36
    13 -5 -7 65.64
    13 5 -7 60.82
    8 6 -11 13.47
    8 -6 -11 2.57
    -8 -6 11 3.52
    -8 6 11 12.41
    -9 9 5 5.87
    9 9 -5 6.99
    9 -9 -5 8.7
    -9 -9 5 2.84
    -9 9 5 10.49
    4 6 8 16.6
    -4 -6 -8 13.09
    -4 -6 -8 24.32
    4 -6 8 18.77
    -4 6 -8 9.73
    -1 -7 -9 1.85
    1 7 9 0.38
    1 -7 9 -1.94
    -1 7 -9 5.14
    -1 7 -9 -1.08
    -3 3 -10 59.54
    3 -3 10 47.5
    -3 -3 -10 57.15
    3 3 10 43.87
    3 3 10 40.94
    12 0 2 8.24
    -12 0 -2 5.02
    7 9 2 9.36
    7 -9 2 6.7
    -7 -9 -2 2.89
    -7 9 -2 -0.91
    -6 10 -1 2.03
    -6 10 -1 4.89
    6 10 1 3.11
    6 -10 1 9.57
    -6 -10 -1 -2.53
    -1 9 -7 49.94
    -1 -9 -7 44.05
    1 9 7 39.8
    -1 9 -7 38.15
    1 -9 7 45.93
    -9 9 2 35.68
    9 9 -2 31.5
    9 -9 -2 38.01
    -9 -9 2 32.69
    -9 9 2 35.34
    -1 11 4 10.05
    1 11 -4 13.86
    -1 -11 4 17.53
    1 -11 -4 13.88
    14 0 -2 15.17
    -14 0 2 4.38
    3 -11 -4 6.45
    3 11 -4 7.8
    -3 11 4 0.21
    -3 -11 4 6.85
    0 10 6 146.49
    0 10 -6 145.3
    0 -10 -6 167.59
    0 10 -6 151.5
    0 -10 6 160.12
    2 0 11 2.29
    -2 0 -11 8.17
    -2 0 -11 -0.89
    8 2 -13 35
    8 -2 -13 26.95
    -8 -2 13 34.19
    -8 2 13 31.56
    2 10 5 5.71
    -2 -10 -5 10.65
    -2 10 -5 1.73
    -2 10 -5 7.28
    2 -10 5 13.44
    -10 -8 7 70.25
    10 8 -7 63.24
    -10 8 7 38.65
    -10 -8 7 61.04
    10 -8 -7 47.55
    -10 8 7 59.43
    -13 -5 3 9.46
    -13 5 3 13.82
    13 5 -3 7.51
    13 5 -3 7.73
    13 -5 -3 13.77
    -6 10 6 467.89
    6 10 -6 438.79
    6 -10 -6 450.51
    -6 -10 6 486.5
    -9 1 13 -2.1
    9 -1 -13 0.44
    9 1 -13 5.04
    -9 -1 13 2.59
    10 -8 -1 109.58
    -10 -8 1 104.07
    -10 8 1 114.71
    10 8 -1 104.5
    -3 -7 -8 200.52
    -3 7 -8 176.63
    3 -7 8 207.63
    -5 -5 12 3.52
    5 -5 -12 -6.1
    5 5 -12 3.61
    -5 5 12 -2.81
    12 -6 -8 41.19
    -12 -6 8 47.12
    12 6 -8 45.94
    12 -6 -8 53.1
    -12 6 8 49.92
    -12 -6 8 50.28
    -11 -7 1 205.7
    11 -7 -1 177.84
    11 7 -1 188.89
    -11 7 1 174.41
    5 5 8 31.12
    5 5 8 32.8
    -5 -5 -8 33.64
    5 -5 8 38.94
    -5 5 -8 26.61
    -7 5 12 7.6
    -7 -5 12 6.95
    7 -5 -12 0.7
    7 5 -12 6.86
    -8 -8 9 31.41
    8 -8 -9 41.53
    8 8 -9 35.09
    -8 8 9 41.3
    -8 -8 9 32.96
    -8 8 9 34.37
    -13 3 10 2.66
    -13 -3 10 1.11
    13 -3 -10 -3.56
    13 3 -10 -7.03
    -3 9 -6 132.14
    3 -9 6 152.46
    -3 -9 -6 155.96
    -3 9 -6 168.65
    3 9 6 151.2
    8 -4 6 95.12
    8 4 6 87.04
    -8 4 -6 99.61
    -8 -4 -6 89.22
    11 -3 3 22
    11 3 3 20.03
    -11 3 -3 16.82
    -11 -3 -3 23.83
    0 0 12 3.67
    0 0 12 3.11
    0 0 -12 2.26
    -1 -9 8 4.07
    1 -9 -8 -1.11
    1 9 -8 4.61
    -1 9 8 3.23
    1 9 -8 3.59
    -11 -7 8 98.14
    -11 7 8 112.99
    11 7 -8 119.23
    -11 -7 8 102.82
    11 -7 -8 111.83
    -3 11 -2 1.62
    3 11 2 2.49
    3 -11 2 0.68
    -3 -11 -2 4.32
    -3 11 -2 5.27
    -14 -2 9 76.92
    -14 2 9 82.06
    14 2 -9 85.82
    14 -2 -9 87.39
    5 11 -2 12.03
    -5 11 2 19.75
    5 -11 -2 14.48
    -5 -11 2 10.27
    -4 -2 13 19.21
    4 -2 -13 24.43
    -4 2 13 21.98
    4 2 -13 23.14
    9 -9 -6 86.08
    -9 9 6 83.94
    -9 -9 6 81.89
    9 9 -6 87.83
    -9 9 6 94.16
    -1 -7 10 85.67
    1 7 -10 75.17
    -1 7 10 78.69
    -1 -7 10 85.05
    1 -7 -10 70.1
    -1 7 10 76.05
    -1 3 12 2.79
    -1 3 12 1.73
    -1 -3 12 3.65
    -1 -3 12 6.26
    1 -3 -12 5.34
    1 3 -12 0.18
    -2 6 11 -0.68
    -2 -6 11 5.54
    -2 -6 11 -1.26
    2 -6 -11 1.05
    -2 6 11 -0.23
    2 6 -11 -2.39
    -7 9 8 48
    7 -9 -8 42.66
    -7 -9 8 41.05
    -7 -9 8 42.31
    7 9 -8 39
    -7 9 8 44.23
    -2 -4 12 1.21
    2 4 -12 -2.34
    -2 4 12 0.15
    2 -4 -12 -1.18
    -2 -4 12 -6.28
    2 -4 -12 -0.72
    7 -7 5 25.97
    7 7 5 8.61
    -7 -7 -5 23.14
    -7 7 -5 30.09
    -4 0 -10 16.85
    4 0 10 20.51
    13 5 -8 12.47
    -13 -5 8 7.39
    13 -5 -8 14.14
    -13 5 8 10.37
    13 -5 -8 9.37
    -12 2 -2 31.17
    -12 -2 -2 29.58
    12 2 2 25.95
    12 -2 2 28.64
    12 4 1 268.82
    -12 -4 -1 273.98
    -12 4 -1 291.21
    12 -4 1 282.32
    12 4 1 268.89
    -4 10 7 5.78
    4 10 -7 9.55
    -4 -10 7 8.27
    -4 -10 7 6.93
    4 -10 -7 9.43
    -5 -11 3 9.53
    5 -11 -3 3.68
    5 11 -3 5.28
    -5 11 3 0.02
    13 1 -11 -9.76
    13 -1 -11 1.72
    -13 1 11 -5.44
    -13 -1 11 2.94
    -5 11 1 70.18
    5 -11 -1 83.87
    -5 11 1 100.52
    -5 -11 1 86.55
    5 11 -1 81.66
    7 3 -13 7.58
    -7 -3 13 12.47
    -7 3 13 8.57
    7 -3 -13 16.17
    -9 9 1 7.08
    -9 -9 1 10.47
    9 -9 -1 -2.82
    9 9 -1 2.4
    -9 9 1 1.97
    14 4 -6 315.03
    14 -4 -6 277.88
    -14 4 6 301.38
    -14 -4 6 317.88
    14 -4 -6 302.2
    9 7 -10 5.66
    9 -7 -10 4.04
    -9 -7 10 -3.53
    -9 7 10 5
    14 4 -5 2.82
    14 -4 -5 1.95
    14 4 -5 -3.58
    -14 4 5 2.45
    -14 -4 5 2.04
    14 -4 -5 2.13
    -14 2 2 41.26
    -14 -2 2 51.6
    14 -2 -2 50.73
    14 2 -2 47.35
    14 2 -2 43.72
    -3 -1 13 -0.5
    -3 1 13 -1.52
    3 -1 -13 2.46
    3 1 -13 7.06
    2 -2 11 -6.43
    -2 -2 -11 0.04
    -2 2 -11 1.75
    2 2 11 -0.79
    -2 -2 -11 5.18
    -12 0 12 64.31
    12 0 -12 71.39
    6 -8 5 6.94
    6 8 5 -2.12
    -6 8 -5 -1.92
    -6 -8 -5 7.03
    -8 0 -7 0.72
    8 0 7 1.2
    -10 4 12 24.87
    10 -4 -12 20.58
    10 4 -12 21.89
    -10 -4 12 25.31
    -10 0 13 -1.62
    10 0 -13 4.12
    11 3 -12 1.03
    11 -3 -12 -5.29
    -11 3 12 -3.47
    -11 -3 12 4.56
    -9 -1 -6 28.14
    9 -1 6 47.62
    9 1 6 41.4
    -9 1 -6 19.97
    10 -4 4 -1.61
    -10 -4 -4 4.89
    -10 4 -4 -5.18
    10 4 4 -6.23
    10 4 4 -0.25
    -5 3 13 -0.75
    5 -3 -13 -4.06
    5 3 -13 3.68
    -5 -3 13 -3.54
    -2 10 7 48.31
    2 -10 -7 54.55
    2 10 -7 50.52
    -2 -10 7 41.26
    2 10 -7 54.39
    -10 0 -5 -0.84
    10 0 5 0.27
    11 5 2 51.09
    -11 -5 -2 59.01
    -11 5 -2 58.51
    11 -5 2 60.76
    11 5 2 59.21
    -5 3 -9 52.53
    5 -3 9 49.69
    5 3 9 68.96
    -5 -3 -9 54.38
    5 3 9 46.49
    -12 6 1 5.1
    12 6 -1 -3.87
    12 -6 -1 1.15
    -12 -6 1 -3.19
    -12 -6 1 7.77
    8 6 5 2.2
    8 6 5 -1.62
    8 -6 5 -3.35
    -8 6 -5 1.73
    -8 -6 -5 -0.52
    -14 -4 7 123.92
    14 -4 -7 108.05
    14 4 -7 113.58
    -14 4 7 116.46
    -14 -4 7 87.3
    14 -4 -7 102.95
    -13 3 0 3.36
    -13 -3 0 6.94
    13 -3 0 -1.16
    13 3 0 4.09
    13 3 0 3.14
    4 -10 4 1.8
    -4 -10 -4 11.44
    4 10 4 16.82
    -4 10 -4 11.9
    -4 10 -4 9.27
    13 5 -2 44.55
    -13 5 2 26.85
    -13 -5 2 29.19
    13 -5 -2 37
    13 5 -2 33.89
    -2 8 -8 17.84
    -2 -8 -8 7.09
    2 -8 8 19.34
    2 8 8 13
    14 0 -10 32.02
    -14 0 10 26.73
    8 -10 -3 10.65
    -8 10 3 9.5
    8 10 -3 19.42
    -8 -10 3 21.52
    -8 10 3 8.3
    1 11 4 102.88
    -1 11 -4 98.9
    1 -11 4 99.67
    -1 -11 -4 107.9
    -1 11 -4 99.72
    0 -2 -12 29.71
    0 2 12 26.29
    0 -2 12 33.93
    0 2 12 29.33
    0 -2 12 29.69
    0 2 -12 32.07
    -14 -4 4 0.91
    14 4 -4 -1.85
    14 4 -4 3.06
    14 -4 -4 -5.76
    -14 4 4 1.39
    8 -8 3 70.72
    -8 -8 -3 85.41
    -8 8 -3 85.98
    8 8 3 79.58
    3 -11 -5 18.36
    -3 -11 5 19.03
    3 11 -5 26.54
    -3 11 5 18.07
    -5 -11 4 21.57
    5 -11 -4 32.79
    5 11 -4 41.52
    -5 11 4 16.14
    -8 -10 4 6.18
    -8 10 4 4.46
    -8 10 4 -2.2
    8 10 -4 -1.82
    8 -10 -4 -0.24
    -5 11 0 39.05
    5 11 0 50.49
    5 -11 0 53.41
    -5 -11 0 47.75
    -5 11 0 38.43
    4 -8 -10 49.87
    -4 8 10 36.3
    -4 8 10 37.16
    -4 -8 10 31.61
    -4 -8 10 36.4
    4 8 -10 44.22
    0 8 -9 10.81
    0 8 9 11.98
    0 8 -9 10.65
    0 -8 9 9.3
    0 -8 -9 6
    -9 7 -3 147.52
    -9 -7 -3 128.81
    9 -7 3 132.69
    9 7 3 143.02
    15 1 -6 2.88
    -15 1 6 3.68
    15 1 -6 6.47
    -15 -1 6 -4.55
    15 -1 -6 2.37
    15 -1 -6 5.7
    6 -4 8 9
    6 4 8 19.75
    6 4 8 12.86
    -6 4 -8 11.06
    -6 -4 -8 10.09
    -6 10 -2 40.57
    -6 10 -2 43.37
    -6 -10 -2 55.39
    6 -10 2 54.24
    6 10 2 52.14
    -3 5 12 6.68
    -3 5 12 4.64
    -3 -5 12 4.13
    3 5 -12 6.87
    3 -5 -12 5.79
    -3 -5 12 5.7
    6 -8 -10 3.56
    -6 8 10 0.33
    -6 8 10 -0.57
    6 8 -10 2.49
    -6 -8 10 -2.4
    -6 -8 10 4.11
    -5 7 11 8.95
    5 -7 -11 11.16
    -5 7 11 14.33
    -5 -7 11 13.52
    -5 -7 11 13.28
    5 7 -11 18.58
    11 5 -11 18.76
    11 -5 -11 29.42
    -11 -5 11 36.81
    -11 5 11 28.19
    10 8 -8 9.47
    -10 8 8 -2.05
    10 -8 -8 0.11
    -10 -8 8 0.52
    -10 -8 8 0.53
    -10 8 8 -3.78
    -8 -10 2 22.73
    -8 10 2 13.18
    8 10 -2 31.09
    8 -10 -2 10.99
    -8 10 2 19.49
    5 7 7 51.36
    -5 -7 -7 65.58
    -5 7 -7 66.47
    5 -7 7 65.25
    4 2 10 17.75
    -4 -2 -10 11.7
    -4 2 -10 9.62
    4 -2 10 10.85
    -4 -2 -10 9.68
    -10 -8 0 2.5
    10 -8 0 3.81
    10 8 0 -4.68
    -10 8 0 -0.82
    12 4 -11 3.14
    -12 4 11 2.3
    12 -4 -11 1.16
    -12 -4 11 0.15
    -15 1 7 17.67
    15 1 -7 17.09
    15 -1 -7 16.09
    15 1 -7 14.6
    15 -1 -7 12.3
    -15 -1 7 15.57
    -15 -1 5 10.78
    -15 1 5 10.01
    15 -1 -5 12.16
    15 1 -5 5.64
    15 -1 -5 7.25
    15 1 -5 9.65
    1 11 -5 14.02
    1 -11 -5 10.4
    -1 11 5 12.58
    1 11 -5 10.21
    -1 -11 5 17.34
    14 0 -1 5.81
    -14 0 1 -4.58
    -9 -5 12 11.69
    9 5 -12 12.58
    9 -5 -12 11.52
    -9 5 12 12.71
    -7 1 -8 554.64
    7 -1 8 522.56
    12 6 -9 377.01
    12 -6 -9 394.86
    -12 -6 9 333.71
    -12 6 9 359.26
    6 -6 7 2.31
    -6 6 -7 -0.6
    -6 -6 -7 1.43
    6 6 7 1.4
    6 6 7 0.19
    -9 9 7 22.39
    9 9 -7 17.55
    -9 -9 7 17.8
    9 -9 -7 23.99
    -9 -9 7 22.92
    -9 9 7 19.66
    12 2 -12 32.13
    -12 2 12 25.63
    12 -2 -12 32.79
    -12 -2 12 39.92
    8 2 7 19.49
    8 -2 7 11.62
    -8 2 -7 30.42
    -8 -2 -7 19.59
    -6 -10 7 156.83
    6 10 -7 147.24
    -6 10 7 138.86
    6 -10 -7 147.06
    -6 -10 7 163.2
    -13 1 -1 26.53
    13 -1 1 25.07
    -13 -1 -1 28.97
    13 1 1 16.96
    10 2 -13 6.02
    10 -2 -13 5.92
    -10 -2 13 -1.08
    -10 2 13 2.71
    11 -7 0 -4.39
    11 7 0 5.57
    -11 -7 0 8.12
    -11 7 0 4.43
    -9 3 13 -2.38
    -9 -3 13 8.98
    9 3 -13 0.44
    9 -3 -13 3.28
    5 -9 -9 16.69
    -5 9 9 7.28
    -5 -9 9 18.83
    5 9 -9 16.69
    -5 -9 9 17.17
    -8 10 5 -2.21
    -8 -10 5 2.16
    -8 10 5 1.35
    8 10 -5 4.65
    8 -10 -5 0.3
    10 -2 5 4.14
    10 2 5 7.51
    -10 2 -5 3.08
    -10 -2 -5 4.28
    7 -7 -11 0.44
    -7 7 11 3.86
    -7 7 11 6.71
    7 7 -11 1.89
    -7 -7 11 0.17
    5 9 5 32.19
    -5 -9 -5 24.16
    -5 9 -5 30.83
    5 -9 5 35.48
    11 1 4 2.94
    11 -1 4 0.39
    -11 1 -4 2.55
    -11 -1 -4 -5.52
    -14 4 8 53.46
    14 -4 -8 48.96
    14 4 -8 50.94
    -14 -4 8 51.41
    -2 0 13 4.16
    2 0 -13 -1.65
    -2 0 13 -3.03
    -7 -9 -3 -1.97
    7 9 3 7.82
    7 -9 3 8.61
    -7 9 -3 7.44
    3 11 3 73.46
    3 -11 3 73.1
    -3 -11 -3 69.35
    -3 11 -3 76.87
    -3 11 -3 50.44
    13 -5 -9 5.03
    13 5 -9 2.38
    -13 5 9 6.93
    -13 -5 9 5.76
    9 9 0 9.49
    9 -9 0 15.96
    -9 -9 0 13.76
    -9 9 0 11.91
    14 2 -10 9.24
    -14 2 10 1.15
    -14 -2 10 4.25
    14 -2 -10 4.18
    -4 -8 -7 118.82
    4 8 7 120.35
    4 -8 7 111.89
    -4 8 -7 124.69
    -11 7 9 238.97
    11 -7 -9 208.3
    11 7 -9 237.18
    11 -7 -9 222.82
    -11 -7 9 203.09
    0 -12 0 13.9
    0 12 0 17.09
    -3 -9 9 10.91
    -3 -9 9 11.33
    3 9 -9 14.35
    3 -9 -9 7.93
    -3 9 9 2.95
    -14 -4 3 255.65
    14 4 -3 251.99
    14 4 -3 231.13
    14 -4 -3 229.56
    -14 4 3 225.58
    10 6 -11 26.84
    10 -6 -11 9.97
    -10 -6 11 21.38
    -10 6 11 18.38
    15 -1 -8 62.17
    15 1 -8 62.61
    -15 -1 8 61.81
    -15 1 8 57.91
    -8 10 1 79.3
    8 10 -1 67.74
    8 -10 -1 85.14
    -8 -10 1 75.56
    -8 10 1 72.49
    6 -4 -13 4.44
    -6 4 13 3.51
    -6 -4 13 2.87
    6 4 -13 3.49
    -15 -1 4 3.09
    -15 1 4 -0.4
    15 -1 -4 0.17
    15 1 -4 -0.47
    15 1 -4 -2.63
    15 -1 -4 -0.17
    10 6 3 6.99
    10 6 3 6.25
    10 -6 3 14.1
    -10 -6 -3 8.21
    -10 6 -3 6.38
    0 12 -1 -0.4
    0 -12 1 1.85
    0 12 1 3.24
    0 -12 -1 -2.42
    -5 11 5 126.22
    5 11 -5 166.09
    5 -11 -5 161.96
    -5 -11 5 159.41
    5 -11 1 -5.16
    -5 11 -1 2.61
    -5 -11 -1 6.13
    -5 11 -1 -2.39
    5 11 1 -1.48
    -3 7 11 42.52
    -3 7 11 36.68
    3 -7 -11 43.12
    -3 -7 11 39.47
    -3 -7 11 42.05
    3 7 -11 47.87
    -6 6 12 11.31
    -6 -6 12 8.57
    6 6 -12 13.82
    6 0 9 1.97
    -9 -5 -5 27.52
    9 5 5 29.28
    9 5 5 24.37
    -9 5 -5 16.77
    9 -5 5 30.42
    13 3 -11 26.95
    -13 -3 11 31.1
    -13 3 11 28.33
    13 -3 -11 30.74
    11 1 -13 11.87
    11 -1 -13 7.44
    -11 1 13 11.72
    -11 -1 13 14.61
    -14 -2 1 14.47
    14 2 -1 9.51
    -14 2 1 8.01
    14 -2 -1 7.63
    -3 -3 13 -2.68
    3 3 -13 1.3
    3 -3 -13 3.72
    -3 3 13 0.27
    -2 10 -6 26.55
    -2 -10 -6 9.39
    2 -10 6 22.96
    -2 10 -6 20.88
    2 10 6 16.02
    8 -4 -13 14.12
    -8 4 13 20.78
    8 4 -13 10.56
    -8 -4 13 13.22
    -7 5 -7 0.94
    -7 -5 -7 3.24
    7 -5 7 4.65
    7 5 7 7.3
    7 5 7 5.12
    0 -10 7 3.08
    0 10 7 0.21
    0 10 -7 1.54
    0 10 -7 -0.11
    -2 8 10 225.31
    2 -8 -10 271.16
    2 8 -10 241.45
    -2 -8 10 218.04
    -2 -8 10 276.57
    -2 12 1 66.79
    2 -12 -1 72.16
    2 12 -1 59.77
    -2 -12 1 73.87
    9 -3 6 8.94
    9 3 6 15.95
    -9 -3 -6 8.35
    -9 3 -6 19.04
    13 5 -1 30.45
    13 5 -1 28.16
    -13 -5 1 31.89
    13 -5 -1 41.79
    -13 5 1 36.39
    1 1 12 -1.94
    -1 1 -12 0.07
    1 -1 12 0.73
    1 1 12 8.35
    -1 -1 -12 1.68
    1 -1 12 4.64
    12 0 3 -1.73
    -12 0 -3 3.92
    -2 -2 13 5.63
    -2 2 13 2.87
    2 -2 -13 -0.72
    -2 2 13 2.62
    2 2 -13 2.36
    -2 -2 13 3.77
    -8 10 6 -1.14
    8 10 -6 6.24
    8 -10 -6 8.89
    -8 -10 6 5.45
    -8 10 6 -2
    2 -12 0 8.86
    2 12 0 15.47
    -2 12 0 9.65
    -2 -12 0 11.75
    12 -6 0 5.96
    -12 -6 0 1.86
    -12 6 0 4.17
    12 6 0 3.39
    12 6 0 -3.54
    8 -8 -10 99.29
    -8 8 10 100.93
    -8 8 10 90.03
    -8 -8 10 110.09
    8 8 -10 107.86
    3 -1 11 2.04
    -3 1 -11 -6.61
    -3 -1 -11 0.37
    3 1 11 5.54
    -7 9 9 4.54
    7 -9 -9 -0.04
    -7 9 9 4.31
    7 9 -9 9.77
    -7 -9 9 3.11
    -7 -9 9 4.09
    0 12 2 28.8
    0 12 -2 16.71
    0 -12 2 18.24
    0 -12 -2 22.34
    -2 -12 2 36.74
    -2 12 2 16.59
    2 12 -2 22.68
    2 -12 -2 22.49
    4 -6 -12 0.25
    -4 6 12 -3.41
    4 6 -12 3.09
    -4 6 12 6.99
    -4 -6 12 3.29
    -4 -6 12 6.1
    -1 9 -8 7.35
    1 9 8 -3.92
    -1 -9 -8 6.24
    -1 9 -8 6.85
    1 -9 8 10.28
    3 11 -6 -5.32
    -3 -11 6 5.63
    3 -11 -6 3.96
    -3 11 6 -0.97
    -14 4 9 5.74
    14 -4 -9 0.88
    14 4 -9 -0.38
    -14 -4 9 0.5
    -1 5 -11 -2.46
    1 5 11 -0.37
    1 -5 11 -6.09
    -1 -5 -11 6.32
    4 -10 -8 25.05
    -4 10 8 34.78
    4 10 -8 29.31
    -4 -10 8 28.3
    -4 -10 8 34.2
    15 -3 -6 76.89
    15 3 -6 78.26
    15 -3 -6 80.23
    -15 -3 6 88.5
    15 3 -6 71.72
    -15 3 6 80.42
    4 4 -13 4.93
    -4 -4 13 0.41
    -4 4 13 -1.26
    8 -6 -12 0.85
    8 6 -12 7.26
    -8 6 12 8.41
    -2 -6 -10 6.54
    -2 -6 -10 12.09
    -2 6 -10 7.77
    2 -6 10 3.47
    2 6 10 8.47
    14 0 -11 -0.17
    -14 0 11 4.84
    15 1 -9 80.44
    15 -1 -9 87.33
    -15 -1 9 95.17
    -15 1 9 81.89
    3 -5 10 2.44
    3 5 10 8.29
    -3 5 -10 8.88
    -3 -5 -10 8.54
    3 5 10 1.23
    -1 -11 -5 -5.86
    -1 11 -5 -8.41
    1 -11 5 3.72
    -1 11 -5 -5.06
    1 11 5 7.61
    -15 1 3 27.78
    15 1 -3 12.88
    15 1 -3 14.14
    15 -1 -3 20.32
    12 4 2 13.94
    -12 4 -2 19.95
    12 -4 2 14.57
    -12 -4 -2 10.71
    12 4 2 11.52
    -6 -2 -9 304.31
    6 -2 9 281.55
    -6 2 -9 328.1
    6 2 9 324.28
    6 0 -14 -2.06
    -6 0 14 -1.08
    13 1 -12 2.32
    13 -1 -12 3.24
    -13 1 12 -0.62
    -13 -1 12 -2.76
    -8 -10 0 1.53
    -8 10 0 5.35
    -8 10 0 -1.26
    8 10 0 3.68
    8 -10 0 6.85
    -9 9 8 25.2
    -9 -9 8 10.28
    9 -9 -8 10.66
    -9 -9 8 -0.94
    -9 9 8 -0.71
    9 9 -8 3.43
    15 3 -7 21.99
    15 -3 -7 27.45
    15 -3 -7 20.14
    -15 -3 7 16.83
    -15 3 7 13.1
    -10 -8 9 1.26
    -10 -8 9 4.64
    -10 8 9 -3.48
    10 8 -9 -1.58
    10 -8 -9 -0.63
    -2 -12 -1 12.65
    2 -12 1 15.22
    2 12 1 1.15
    -2 12 -1 7.05
    15 3 -5 16.25
    15 3 -5 21.89
    -15 3 5 12.7
    -15 -3 5 14.16
    15 -3 -5 12.48
    15 -3 -5 21.33
    8 0 -14 4.73
    -8 0 14 2.04
    7 -1 -14 -8.02
    -7 1 14 -3.99
    -7 -1 14 1.65
    -7 3 -8 83.8
    -7 -3 -8 73.91
    7 3 8 68.79
    7 -3 8 70.18
    10 8 1 1.91
    10 -8 1 7.09
    -10 -8 -1 -9.59
    -10 8 -1 1.68
    14 -4 -2 11.77
    14 4 -2 12.57
    14 4 -2 8.81
    -14 4 2 12.8
    -14 -4 2 15.43
    -6 10 -3 9.58
    6 -10 3 26.59
    6 10 3 26.8
    -6 -10 -3 17.02
    2 -4 11 2.18
    2 4 11 6.95
    -2 4 -11 5.34
    -2 -4 -11 3.69
    2 4 11 3.79
    3 9 7 93.13
    3 -9 7 111.33
    -3 9 -7 111.5
    -3 -9 -7 114.39
    0 6 11 1.17
    0 -6 -11 4.99
    0 6 11 1.34
    0 -6 11 2.91
    13 -3 1 7.79
    13 3 1 17.65
    -13 -3 -1 13.87
    -13 3 -1 -1.28
    -12 6 10 211.77
    12 6 -10 182.02
    12 -6 -10 192.63
    -12 -6 10 189.53
    9 -7 -11 12.36
    -9 7 11 8.25
    9 7 -11 5.13
    -9 -7 11 9.18
    -11 3 -4 7.69
    -11 -3 -4 8.72
    11 -3 4 6.73
    11 3 4 -0.52
    -12 2 -3 13.07
    -12 -2 -3 14.22
    12 -2 3 11.26
    12 2 3 11.49
    2 -12 -3 4.61
    -2 -12 3 1.88
    2 12 -3 19.98
    -2 12 3 3.34
    4 -10 5 4.67
    4 10 5 -8.28
    -4 -10 -5 -0.18
    -4 10 -5 -3.26
    1 -11 -6 14.53
    -1 -11 6 18.4
    1 11 -6 10.9
    1 11 -6 13.28
    -1 11 6 9.1
    9 9 1 1.04
    9 -9 1 -5.68
    -9 -9 -1 -1.17
    -9 9 -1 2.12
    -14 0 0 16.09
    2 -10 -8 6.99
    -2 10 8 -3
    -2 -10 8 6.4
    2 10 -8 1.02
    2 10 -8 9.25
    7 11 -3 -6.06
    7 -11 -3 7.47
    -7 11 3 -2.5
    -7 -11 3 -2.13
    -7 11 3 -0.12
    13 -5 -10 122.78
    13 5 -10 109.65
    -13 5 10 111.52
    -13 -5 10 105.86
    -1 9 9 113.88
    1 -9 -9 128.71
    -1 -9 9 135.66
    1 9 -9 118.47
    1 9 -9 132.15
    -5 11 6 11.3
    -5 -11 6 5.26
    5 11 -6 -5.97
    5 -11 -6 0.39
    -1 -1 13 6.63
    -1 1 13 8.33
    -1 -1 13 5.73
    -1 1 13 15.81
    1 -1 -13 11.56
    1 1 -13 15.49
    -5 11 -2 4.28
    5 -11 2 7.39
    5 11 2 3.33
    -5 11 -2 0.81
    -5 -11 -2 2.7
    -11 -7 -1 0.27
    11 7 1 5.63
    11 -7 1 3
    -11 7 -1 9.25
    1 7 10 14.48
    -1 -7 -10 11.91
    -1 7 -10 12.21
    1 -7 10 15.75
    6 -10 -8 19.74
    -6 10 8 30.53
    -6 -10 8 34.41
    -6 -10 8 33.46
    6 10 -8 27.32
    -11 5 -3 44.07
    11 5 3 41.7
    11 5 3 32.38
    -11 -5 -3 47.74
    11 -5 3 40.16
    -7 -11 2 -2.57
    -7 11 2 -3.51
    7 -11 -2 1.53
    7 11 -2 3.38
    -7 11 2 -1.37
    0 4 12 27.85
    0 -4 -12 30.28
    0 -4 -12 25.94
    0 -4 12 28.98
    0 -4 12 29.62
    3 -11 4 16.33
    -3 11 -4 16.02
    3 11 4 14.57
    -3 -11 -4 16.31
    -3 11 -4 20.22
    4 6 9 25.95
    -4 -6 -9 27.53
    -4 -6 -9 22.35
    4 -6 9 30.54
    -4 6 -9 22.29
    15 -3 -8 397.91
    15 3 -8 379.64
    -15 -3 8 383.81
    -15 3 8 386.07
    5 -1 -14 12.83
    -5 -1 14 14.2
    -5 1 14 11.24
    5 1 -14 13.71
    15 3 -4 1.95
    15 3 -4 1.39
    15 -3 -4 -2.84
    -15 -3 4 5.01
    -15 3 4 1.44
    0 -12 -3 54.71
    0 -12 3 44.86
    0 12 -3 52.7
    0 12 3 61.14
    -12 0 13 5.27
    12 0 -13 -5.01
    -5 -1 -10 3.42
    -5 1 -10 4.73
    5 -1 10 6.38
    5 1 10 4.96
    -7 7 -6 -1.98
    -7 -7 -6 -1.41
    7 -7 6 7.6
    7 7 6 -5.92
    -1 -5 12 7.25
    1 -5 -12 2.29
    -1 5 12 10.31
    -1 5 12 0.14
    1 5 -12 4.76
    -1 -5 12 5.87
    -7 11 4 41.08
    7 11 -4 53.24
    7 -11 -4 48.9
    -7 -11 4 66.82
    -8 8 -4 0.12
    -8 -8 -4 4.78
    8 8 4 1.63
    8 -8 4 -2.95
    -3 -7 -9 12.2
    -3 7 -9 10.27
    3 7 9 9.5
    3 -7 9 10.23
    -14 2 11 16.76
    -14 -2 11 17.16
    14 -2 -11 15.95
    14 2 -11 23.34
    -4 4 -10 0.4
    -4 -4 -10 2.43
    4 -4 10 2.75
    4 4 10 11.71
    4 4 10 0.76
    9 1 -14 3.43
    -9 1 14 4.95
    9 -1 -14 6.24
    -9 -1 14 10.45
    -8 -10 7 21.64
    8 10 -7 20.05
    8 -10 -7 32.31
    -8 10 7 23.96
    -8 10 7 19.67
    -6 -2 14 5.18
    6 2 -14 7.24
    -6 2 14 1.08
    12 8 -5 86.95
    -12 -8 5 76.07
    -12 -8 5 82.39
    12 -8 -5 95.8
    -12 8 5 97.06
    -7 -5 13 1.36
    -7 5 13 -0.5
    7 5 -13 4.73
    7 -5 -13 -0.51
    11 -7 -10 43.46
    -11 7 10 42.07
    -11 -7 10 58.42
    11 7 -10 52.08
    -8 -2 14 20.19
    -8 2 14 12.04
    8 2 -14 23.99
    8 -2 -14 17.59
    11 -3 -13 40.6
    11 3 -13 39.23
    -11 3 13 49.4
    -11 -3 13 43.79
    -13 -7 5 140.31
    -13 -7 5 130.52
    13 7 -5 113.78
    -13 7 5 106.8
    13 -7 -5 127.65
    13 -7 -5 121.79
    -2 -12 -2 -0.62
    2 -12 2 3.35
    -2 12 -2 0.72
    2 12 2 1.75
    -12 -8 4 7.03
    12 8 -4 5.21
    -12 8 4 4.23
    12 -8 -4 8.75
    12 -8 -4 6.06
    -9 -7 -4 4.04
    -9 7 -4 3.1
    9 7 4 12.29
    9 -7 4 0.27
    -4 12 2 -3.83
    4 12 -2 6.18
    4 -12 -2 2.4
    -4 -12 2 -12.54
    -12 4 12 4.68
    -12 -4 12 4.8
    12 -4 -12 2.66
    12 4 -12 2.1
    -8 4 -7 -4.81
    -8 -4 -7 5.68
    8 4 7 5.74
    8 -4 7 1.15
    4 -12 -1 60.79
    -4 -12 1 56.92
    -4 12 1 56.95
    4 12 -1 68.87
    10 4 -13 5.36
    10 -4 -13 0.95
    -10 4 13 -1.16
    -10 -4 13 12.04
    13 7 -6 8.03
    -13 -7 6 0.95
    -13 -7 6 4.12
    13 -7 -6 10.63
    13 -7 -6 7.89
    -13 7 6 6.54
    11 5 -12 84.04
    11 -5 -12 90.55
    -11 -5 12 85.85
    -11 5 12 80.15
    7 -11 -1 -7.91
    -7 -11 1 1.52
    -7 11 1 3.81
    -7 11 1 1.04
    7 11 -1 -1.61
    -12 -8 6 211.34
    -12 -8 6 190.57
    12 8 -6 210.88
    -12 8 6 212.87
    12 -8 -6 198.47
    12 -8 -6 201.23
    -5 5 13 9.07
    -5 -5 13 -0.44
    5 5 -13 1.84
    5 -5 -13 -0.12
    10 -4 5 175.98
    -10 4 -5 184.9
    -10 -4 -5 173.21
    10 4 5 195.97
    1 3 12 0.95
    1 3 12 1.98
    -1 -3 -12 -4.2
    1 -3 12 -0.09
    5 5 9 56.05
    -5 -5 -9 59.99
    5 -5 9 62.11
    5 5 9 50.39
    -5 5 -9 66.66
    -13 -1 -2 -3.78
    13 -1 2 4.42
    13 1 2 -0.46
    -13 1 -2 -4.73
    -4 0 14 11.14
    4 0 -14 19.4
    -7 -9 -4 5.87
    -7 9 -4 0.15
    7 9 4 -0.71
    7 -9 4 -6.37
    -13 -7 4 -3.06
    13 7 -4 -2.44
    -13 -7 4 -7.15
    13 -7 -4 -2.3
    -13 7 4 1.88
    3 3 11 -4.63
    3 -3 11 -3.27
    -3 3 -11 -1.89
    -3 -3 -11 1.43
    -3 -3 -11 -6.1
    14 2 0 88.41
    -14 2 0 64.03
    -14 -2 0 86.23
    14 -2 0 77.07
    -13 5 0 3.79
    -13 -5 0 4.99
    13 -5 0 5.96
    13 5 0 7.77
    15 1 -10 3.45
    15 -1 -10 5.58
    -15 -1 10 2.68
    -15 1 10 0.46
    14 4 -10 27.52
    14 -4 -10 16.82
    -14 -4 10 25.83
    -14 4 10 27.51
    -1 7 11 9.08
    1 -7 -11 12.77
    -1 7 11 1.81
    -1 -7 11 4.48
    -1 -7 11 5
    1 7 -11 8.02
    -4 12 3 6.85
    4 12 -3 8.08
    -4 -12 3 20.3
    4 -12 -3 8.74
    8 -6 6 38.69
    8 6 6 41.58
    8 6 6 34.47
    -8 -6 -6 37.11
    -8 6 -6 44.01
    -15 1 2 0.7
    15 1 -2 -2.12
    15 -1 -2 6
    -7 -11 5 77.9
    7 -11 -5 77.4
    -7 11 5 77.23
    7 11 -5 67.51
    -6 8 11 0.62
    -6 8 11 3.77
    6 -8 -11 -0.72
    -6 -8 11 3.59
    6 8 -11 5
    -2 -12 4 19.52
    2 12 -4 20.83
    2 -12 -4 26.68
    -2 12 4 16.19
    11 9 -4 38.82
    -11 -9 4 27.26
    11 -9 -4 24.1
    -11 9 4 28.06
    -11 9 4 21.12
    10 0 -14 5.45
    -10 0 14 11.9
    -4 12 0 0.04
    4 12 0 0.77
    4 -12 0 -3.97
    -4 -12 0 8.22
    11 9 -5 1.1
    -11 -9 5 4.7
    -11 9 5 3.61
    11 -9 -5 -2.16
    -11 9 5 -5.6
    -12 -8 3 7.63
    12 8 -3 -0.21
    12 -8 -3 -3.01
    -12 8 3 -1.8
    8 10 1 11.35
    8 -10 1 24.5
    -8 -10 -1 18.96
    -8 10 -1 18.59
    -12 2 13 -1.92
    12 -2 -13 -10.01
    -12 -2 13 1.41
    12 2 -13 -6.6
    -10 0 -6 14.34
    10 0 6 21.39
    -13 -7 7 13.52
    13 7 -7 6.49
    -13 -7 7 17.52
    -13 7 7 14.28
    13 -7 -7 17.3
    13 -7 -7 20.29
    5 -9 -10 0.36
    -5 9 10 -3.35
    -5 -9 10 2.84
    -5 -9 10 -2.03
    5 9 -10 0.71
    -2 -6 12 24.72
    -2 -6 12 16.08
    -2 6 12 8.34
    2 -6 -12 18.65
    2 6 -12 13.94
    -2 6 12 19.34
    15 3 -9 2.08
    -15 3 9 6.31
    15 -3 -9 8.22
    -5 -9 -6 12.17
    5 -9 6 -1.52
    5 9 6 4.71
    -5 9 -6 11.97
    -15 3 3 34.86
    15 -3 -3 22.47
    15 3 -3 24.16
    15 3 -3 31.05
    -15 -3 3 24.94
    2 -8 9 30.53
    -2 -8 -9 21.84
    2 8 9 22.13
    -2 8 -9 16.65
    12 6 1 14.72
    12 6 1 18.91
    12 -6 1 18.76
    -12 -6 -1 24.96
    -12 6 -1 14.52
    4 -8 -11 4.28
    -4 8 11 1.78
    -4 -8 11 1.53
    -4 -8 11 7.44
    4 8 -11 5.29
    -13 -3 12 16.77
    13 3 -12 18.81
    13 -3 -12 14.85
    -13 3 12 16.79
    -2 0 -12 13.31
    2 0 12 3.14
    9 1 7 3.22
    9 -1 7 4.68
    -9 1 -7 -4.07
    -9 -1 -7 -2.38
    7 3 -14 28.83
    -7 3 14 35.31
    -7 -3 14 41.53
    7 -3 -14 37.93
    14 6 -6 58.38
    -14 -6 6 57.89
    -14 -6 6 67.53
    -14 6 6 51.57
    14 -6 -6 49.21
    14 -6 -6 56.81
    -14 -4 1 19.56
    14 4 -1 22.84
    14 4 -1 20.99
    -14 4 1 26.88
    14 -4 -1 21.2
    -12 -8 7 8.14
    12 8 -7 7.67
    -12 -8 7 7.8
    12 -8 -7 8.53
    12 -8 -7 13.48
    -12 8 7 6.04
    -11 -9 3 1.72
    11 9 -3 0.79
    11 -9 -3 -10.78
    -11 9 3 3.23
    -14 -6 5 -2.08
    -14 -6 5 0.13
    14 6 -5 6.18
    -14 6 5 0.23
    14 -6 -5 -1.85
    -10 6 12 2.13
    -10 -6 12 5.38
    10 -6 -12 -3.92
    10 6 -12 2.85
    3 11 -7 16.02
    3 11 -7 10.54
    3 -11 -7 13.76
    -3 11 7 11.87
    -3 -11 7 26.34
    8 0 8 10.71
    -8 0 -8 13.36
    -11 -9 6 52.1
    11 9 -6 45.06
    11 -9 -6 48.47
    -11 9 6 48.55
    -11 9 6 50.14
    0 -8 -10 86.29
    0 8 10 83.46
    0 -8 10 87.74
    0 8 -10 82.07
    0 8 -10 81.76
    13 7 -3 7.89
    -13 -7 3 6.88
    -13 -7 3 5.92
    -13 7 3 7.53
    13 -7 -3 8.85
    9 5 -13 7.92
    -9 5 13 6.57
    9 -5 -13 1.41
    -9 -5 13 6.95
    -10 6 -4 10.54
    10 6 4 4.65
    10 6 4 6.29
    10 -6 4 11.69
    -10 -6 -4 3.68
    -9 9 9 42.47
    -9 9 9 38.12
    9 -9 -9 48.63
    9 9 -9 38.88
    -9 -9 9 35.29
    -9 -9 9 42.86
    7 -11 0 24.16
    -7 11 0 20.25
    7 11 0 38.83
    -7 11 0 33.54
    -7 -11 0 27.05
    -5 7 12 7.34
    -5 7 12 11.98
    5 -7 -12 -1.15
    5 7 -12 -1.34
    -5 -7 12 1.52
    -16 0 6 5.71
    16 0 -6 -1.2
    16 0 -6 0.75
    -2 -4 13 33.55
    2 4 -13 22.84
    2 -4 -13 38.87
    -2 4 13 34.72
    -2 -4 13 36.45
    2 -4 -13 31.8
    4 2 -14 10.74
    4 -2 -14 7.08
    -4 -2 14 14.95
    -4 2 14 7.56
    -5 -7 -8 44.9
    5 7 8 42.28
    -5 7 -8 38.51
    5 -7 8 39.48
    0 12 4 19.69
    0 12 -4 8.15
    0 -12 4 9.57
    0 -12 -4 18.27
    -16 0 7 -2.88
    16 0 -7 5.2
    -7 7 12 16.46
    -7 7 12 10.16
    -7 -7 12 7.43
    7 7 -12 12.2
    -4 12 4 -2.45
    4 12 -4 -7.78
    -4 -12 4 2.72
    4 -12 -4 6.28
    14 6 -7 -4.64
    -14 -6 7 -2.37
    -14 -6 7 -1.84
    14 -6 -7 -0.49
    14 -6 -7 -2.26
    -14 6 7 4.05
    1 3 -13 61.69
    -1 -3 13 68.66
    -1 3 13 76.86
    1 -3 -13 87.98
    -1 -3 13 71.7
    -1 3 13 78.21
    0 0 -13 -1.29
    0 0 13 -0.51
    0 0 13 1.59
    3 -9 -10 27.04
    -3 9 10 31.67
    -3 -9 10 27.39
    -3 -9 10 34.73
    3 9 -10 25.49
    11 1 5 12.12
    11 -1 5 20.75
    -11 1 -5 11.91
    -11 -1 -5 14.34
    -10 8 10 -0.73
    10 -8 -10 -2.65
    -10 -8 10 8.47
    10 8 -10 4.05
    -2 -10 -7 -2.36
    2 -10 7 10.24
    2 10 7 0.86
    -2 10 -7 -4.23
    4 0 11 -0.84
    -4 0 -11 6.35
    14 6 -4 -2.33
    -14 -6 4 0.45
    -14 -6 4 -1.8
    14 -6 -4 -4.44
    -14 6 4 0.44
    -5 11 7 0.6
    5 -11 -7 11
    5 11 -7 3.62
    -5 -11 7 -1.3
    -14 0 12 1.22
    14 0 -12 6.05
    -2 12 -3 14
    2 -12 3 17.57
    -2 -12 -3 22.93
    2 12 3 26.27
    5 11 3 9.94
    -5 11 -3 -3.61
    -5 -11 -3 3.26
    5 -11 3 7.97
    10 8 2 7.39
    10 -8 2 7.86
    -10 8 -2 2.7
    -10 -8 -2 -0.51
    -7 9 10 2.39
    7 -9 -10 11.55
    7 9 -10 6.21
    -7 -9 10 7.82
    -7 -9 10 5.06
    -10 -2 14 2.58
    10 -2 -14 -5.27
    -10 2 14 3.08
    10 2 -14 2.61
    1 -11 6 0.5
    1 11 6 8.44
    -1 11 -6 0.17
    -1 -11 -6 1.71
    -1 11 -6 0.73
    -4 12 -1 0.89
    4 12 1 -0.69
    4 -12 1 -10.09
    -4 -12 -1 -0.04
    -5 -3 14 -1.05
    5 -3 -14 1.42
    5 3 -14 5.67
    -5 3 14 4.86
    0 10 8 2.72
    0 -10 -8 5.81
    0 -10 8 8.42
    0 10 -8 4
    0 10 -8 7.08
    6 6 8 44.72
    6 6 8 32.83
    -6 6 -8 43.45
    6 -6 8 49.16
    5 -3 10 11.59
    -5 3 -10 15.42
    -5 -3 -10 14.14
    5 3 10 10.73
    16 0 -5 -4.06
    -16 0 5 -6.5
    16 0 -5 -2.33
    -10 -2 -6 13.16
    -10 2 -6 13.09
    10 2 6 4.24
    10 -2 6 9.05
    12 8 -2 -2.82
    12 -8 -2 4.56
    -12 -8 2 -1.33
    -12 8 2 0.69
    9 -9 2 35.08
    9 9 2 34.62
    -9 -9 -2 27.63
    -9 9 -2 31.25
    -7 11 6 38.95
    -7 -11 6 28.58
    7 11 -6 27.78
    7 -11 -6 35.91
    -8 8 11 48.29
    -8 8 11 53.8
    -8 -8 11 62.73
    8 8 -11 62.91
    4 8 8 59.76
    4 -8 8 56.02
    -4 -8 -8 71
    -4 8 -8 57.27
    -6 10 -4 1.34
    6 -10 4 -0.92
    6 10 4 -4.29
    -6 -10 -4 3.64
    -13 -7 8 12.12
    13 7 -8 14.45
    13 -7 -8 18.32
    -13 7 8 15.17
    13 -7 -8 16.91
    16 0 -8 99.75
    -16 0 8 91.31
    9 -3 -14 18.58
    -9 -3 14 19.65
    9 3 -14 17.88
    -9 3 14 25.67
    6 -4 9 -4.95
    6 4 9 2.88
    -6 4 -9 -2.39
    -6 -4 -9 1.49
    -3 -1 14 10.3
    3 -1 -14 19.84
    3 1 -14 25.27
    -3 1 14 13.07
    -2 2 -12 -3.59
    -2 -2 -12 3.83
    -2 -2 -12 0.64
    2 -2 12 1.75
    2 2 12 -3.1
    8 -10 -8 -1.49
    -8 10 8 -8.47
    -8 -10 8 0.32
    8 10 -8 -5.58
    -8 -10 8 -1.09
    -13 5 11 15
    -13 -5 11 16.96
    13 -5 -11 22.28
    13 5 -11 21.17
    -12 -6 11 9.81
    12 -6 -11 7.44
    -12 6 11 11.85
    12 6 -11 11.38
    11 9 -2 25.99
    -11 -9 2 36.59
    11 -9 -2 27.27
    -11 9 2 24.37
    4 -10 -9 2.84
    -4 10 9 4.91
    4 10 -9 8.01
    -4 -10 9 3.17
    -4 -10 9 4.37
    10 10 -4 11.03
    -10 -10 4 15.42
    -10 10 4 11.59
    -10 10 4 19.68
    10 -10 -4 4.05
    -3 5 13 1.39
    -3 -5 13 2.69
    3 -5 -13 -0.75
    3 5 -13 2.97
    3 -5 -13 -1.59
    -11 -9 7 8.87
    11 9 -7 12.34
    11 -9 -7 7.47
    -11 9 7 7.75
    -11 9 7 12.65
    8 2 8 39.64
    8 -2 8 35.84
    -8 2 -8 36.88
    -8 -2 -8 43.2
    9 -5 6 52.74
    9 5 6 61.27
    -9 5 -6 66.53
    -9 -5 -6 53.69
    -12 0 -4 18.72
    12 0 4 15.76
    -1 11 7 252.38
    1 -11 -7 260.61
    -1 -11 7 268.57
    1 11 -7 249.88
    1 11 -7 266.55
    -11 -1 14 5.28
    -11 1 14 9.23
    11 -1 -14 -7.92
    11 1 -14 14.74
    12 8 -8 -1.63
    -12 -8 8 1.85
    -12 -8 8 2.37
    -12 8 8 -0.19
    12 -8 -8 -5.48
    12 -8 -8 0.76
    -11 7 -2 28.42
    11 7 2 30.91
    11 -7 2 19.4
    -11 -7 -2 26.57
    -3 11 -5 -1.5
    -3 -11 -5 -2.57
    3 11 5 -6.62
    3 -11 5 0.07
    -3 11 -5 0.4
    -10 -10 5 81.06
    10 10 -5 83.02
    -10 10 5 71.3
    -10 10 5 84.63
    10 -10 -5 75.56
    -14 6 8 21.84
    -14 -6 8 29.46
    14 -6 -8 33.03
    14 6 -8 32.45
    -14 0 -1 1.2
    14 0 1 1.14
    16 -2 -6 37.98
    16 2 -6 38.55
    16 -2 -6 31.3
    16 2 -6 31.8
    -16 -2 6 41.44
    -16 2 6 34.91
    -10 -10 3 3.15
    10 10 -3 3.26
    -10 10 3 -0.47
    10 -10 -3 3.38
    -10 10 3 0.84
    12 4 3 16.85
    12 -4 3 9.37
    -12 -4 -3 11.76
    -12 4 -3 10.59
    -13 -3 -2 109.15
    -13 3 -2 117.53
    13 3 2 104.01
    -13 1 13 7.85
    13 1 -13 11.97
    13 -1 -13 12.88
    -13 -1 13 5.87
    -2 12 5 -1.73
    2 12 -5 4.52
    -2 -12 5 -2.04
    2 -12 -5 -2.39
    -7 1 -9 43.3
    7 -1 9 41.38
    7 1 9 39.45
    -7 -1 -9 42.49
    -16 2 7 5.7
    -16 -2 7 4.84
    16 -2 -7 -4.17
    16 2 -7 2.98
    -6 10 9 141.32
    6 -10 -9 121.17
    6 10 -9 158.19
    -6 -10 9 143.96
    -6 -10 9 119.22
    15 3 -10 61.91
    -15 3 10 46.14
    15 -3 -10 64.16
    -15 -3 10 56.35
    -13 -7 2 45.7
    13 7 -2 38.38
    13 -7 -2 39.54
    -13 7 2 33.72
    0 2 13 87.2
    0 -2 13 76.29
    0 -2 13 91.24
    0 -2 -13 92.09
    0 2 13 93.69
    15 3 -2 68.62
    -15 -3 2 66.18
    15 -3 -2 63.88
    -15 3 2 69.35
    15 3 -2 76.25
    -4 -2 -11 7.65
    4 2 11 12.6
    4 -2 11 10.49
    -4 2 -11 12.17
    15 -1 -11 28.45
    15 1 -11 31.94
    -15 -1 11 36.56
    -15 1 11 22.93
    14 6 -3 8.93
    -14 -6 3 13.31
    -14 -6 3 10.29
    14 -6 -3 9.28
    -14 6 3 14.8
    -14 -2 12 3.8
    14 -2 -12 -5.12
    14 2 -12 -2.51
    -14 2 12 -5.21
    -6 6 13 1.36
    6 -6 -13 6.31
    -6 -6 13 6.09
    6 6 -13 7.51
    -16 0 4 4.38
    16 0 -4 8.18
    -15 -1 1 79.51
    15 -1 -1 83.85
    15 1 -1 68.25
    4 -10 6 68.06
    -4 10 -6 91.03
    -4 -10 -6 72.82
    4 10 6 77.55
    -15 -5 6 5.02
    -15 -5 6 3.68
    15 -5 -6 11.72
    15 5 -6 7.19
    -15 5 6 -3.04
    15 -5 -6 10.81
    -3 7 12 85.75
    3 -7 -12 85.18
    -3 7 12 66.12
    -3 -7 12 88.87
    3 7 -12 76.16
    -3 -7 12 79.43
    16 2 -5 1.07
    -16 -2 5 1.37
    16 -2 -5 -3.07
    16 2 -5 -1.54
    -16 2 5 2.14
    -2 8 11 22.65
    2 -8 -11 38.62
    2 8 -11 17.72
    -2 -8 11 31.06
    -2 -8 11 26.55
    -4 -12 5 49.57
    -4 12 5 50.44
    4 12 -5 57.83
    4 -12 -5 49.45
    -14 4 11 17.14
    -14 -4 11 16.26
    14 -4 -11 19.84
    14 4 -11 13.36
    11 -7 -11 59.05
    -11 7 11 69.14
    11 7 -11 73.87
    -11 -7 11 61.06
    -7 -11 -1 157.65
    7 -11 1 152.17
    7 11 1 145.85
    -7 11 -1 143.01
    -16 0 9 1.07
    16 0 -9 4.22
    -1 -9 -9 13.06
    1 9 9 7.19
    -1 9 -9 7.79
    1 -9 9 16.56
    -16 2 8 27.84
    16 -2 -8 17.03
    16 2 -8 12.97
    -16 -2 8 19.4
    -6 4 14 -2.18
    6 4 -14 1.03
    6 -4 -14 -5.72
    -6 -4 14 5.9
    8 10 2 17.29
    8 -10 2 12.48
    -8 -10 -2 20.06
    -8 10 -2 8.18
    -15 -5 7 2.72
    15 -5 -7 -2.89
    15 -5 -7 4.55
    -15 5 7 -4.3
    15 5 -7 -8.49
    -15 5 5 14.52
    -15 -5 5 15.67
    15 -5 -5 19.75
    15 5 -5 16.57
    -15 -5 5 16.13
    9 -3 7 17.81
    -9 3 -7 16.27
    -9 -3 -7 21.44
    9 3 7 19.28
    8 -4 -14 58.29
    -8 -4 14 61.81
    8 4 -14 70.97
    -8 4 14 54.69
    -9 7 12 1.75
    9 -7 -12 5.14
    9 7 -12 6.62
    -9 -7 12 5
    -7 -5 -8 13.74
    7 5 8 8.83
    7 5 8 13.05
    -7 5 -8 7.53
    7 -5 8 10.4
    -10 -10 6 -4.3
    10 10 -6 1.14
    -10 10 6 -0.37
    10 -10 -6 1.44
    -10 10 6 -0.31
    10 10 -2 19.27
    -10 -10 2 25.92
    -10 10 2 14.91
    10 -10 -2 21.78
    2 -10 -9 -2.14
    -2 10 9 2.14
    -2 -10 9 7.93
    2 10 -9 1.2
    2 10 -9 -0.63
    -4 -12 -2 3.59
    4 12 2 3.56
    -4 12 -2 0.14
    4 -12 2 -5.31
    -8 6 13 8.78
    8 -6 -13 9.73
    8 6 -13 8.86
    -8 -6 13 19
    -13 5 -1 4.41
    13 5 1 0.24
    13 5 1 -0.26
    13 -5 1 -6.03
    -13 -5 -1 0.12
    -6 -12 2 -4.75
    6 -12 -2 -5.67
    6 12 -2 -1.62
    -6 12 2 6.82
    -3 9 -8 -3.59
    -3 -9 -8 11.48
    3 -9 8 2.08
    3 9 8 0.17
    -6 12 3 2.2
    6 -12 -3 -1.35
    6 12 -3 7.57
    -6 -12 3 0.19
    12 2 4 75.72
    12 -2 4 55.14
    -12 -2 -4 63.19
    -12 2 -4 66.43
    11 5 4 -0.13
    11 -5 4 2.7
    -11 -5 -4 -2.32
    -11 5 -4 9.66
    -14 -2 -1 66.91
    -14 2 -1 61.64
    14 2 1 60.24
    14 -2 1 55.21
    -2 0 14 -4.28
    2 0 -14 0.27
    -11 -9 1 0.71
    11 9 -1 -2.51
    -11 9 1 2.59
    11 -9 -1 2.94
    12 8 -1 -2.75
    -12 -8 1 0.94
    12 -8 -1 2.58
    -12 8 1 4.97
    -13 -7 9 10.21
    13 7 -9 5.61
    -13 7 9 12.87
    13 -7 -9 8.61
    8 8 5 -1.93
    8 -8 5 -3.97
    -8 -8 -5 3.34
    -8 8 -5 -4.49
    14 -4 0 16.02
    14 4 0 21.75
    -14 4 0 17.43
    -14 -4 0 20.35
    0 -12 -5 0.58
    0 -12 5 -1.15
    0 12 -5 -5.49
    0 12 5 -3.59
    -6 0 -10 -1.09
    6 0 10 9.6
    11 -3 5 4.03
    -11 3 -5 -3.22
    11 3 5 -4.75
    -11 -3 -5 -1.52
    7 -11 -7 3.68
    -7 11 7 13.12
    7 11 -7 5.57
    -7 -11 7 4.81
    6 12 -1 132.05
    6 -12 -1 140.42
    -6 -12 1 145.62
    -6 12 1 137.15
    -11 -9 8 2.48
    11 9 -8 -1.35
    -11 -9 8 7.12
    11 -9 -8 6
    -11 9 8 0.21
    -2 -12 -4 -2.65
    2 -12 4 -6.88
    -2 12 -4 6.19
    2 12 4 1.17
    15 -5 -8 -7.48
    -15 5 8 -1.07
    -15 -5 8 1.4
    15 5 -8 -3.28
    -16 2 4 48.18
    16 2 -4 52.53
    -16 -2 4 48.27
    16 2 -4 53.42
    16 -2 -4 49.22
    -14 -6 9 3.77
    14 6 -9 -2.13
    -14 6 9 0.98
    14 -6 -9 -0.13
    -15 -5 4 13.25
    -15 -5 4 8.94
    15 5 -4 5.52
    15 -5 -4 8.25
    -15 5 4 10.26
    -4 6 13 58.56
    4 6 -13 65.94
    -4 -6 13 63.1
    12 4 -13 33.35
    -12 4 13 21.8
    12 -4 -13 12
    -12 -4 13 13.24
    -1 9 10 196.54
    1 -9 -10 244.33
    1 9 -10 224.11
    6 -12 -4 -2.95
    -6 12 4 -6.34
    -6 -12 4 -3
    6 12 -4 3.46
    7 -9 5 9.36
    -7 9 -5 4.52
    7 9 5 3.73
    -7 -9 -5 4.39
    12 0 -14 23.4
    -12 0 14 24.41
    -16 -2 9 20.83
    16 -2 -9 31.41
    -16 2 9 28.81
    16 2 -9 27.81
    12 -6 2 4.04
    12 6 2 -3.17
    -12 6 -2 1.87
    -12 -6 -2 2.52
    -3 3 14 2.64
    3 -3 -14 -0.24
    3 3 -14 0.81
    -3 -3 14 0.91
    9 -7 5 3.62
    -9 7 -5 -3.1
    9 7 5 -0.08
    -9 -7 -5 1.5
    -13 -1 -3 49.8
    13 -1 3 37.2
    13 1 3 41.84
    -13 1 -3 37.65
    -11 5 13 58.1
    -11 -5 13 48.64
    11 -5 -13 41.79
    11 5 -13 56.41
    -1 -13 0 -6.49
    1 -13 0 -6.79
    1 13 0 -7.75
    -1 13 0 2.66
    -9 9 10 70.31
    9 -9 -10 62.98
    -9 9 10 77.59
    -9 -9 10 69.53
    -16 0 3 2.42
    16 0 -3 -1.65
    12 8 -9 -0.37
    12 -8 -9 8.24
    -12 -8 9 0.88
    -12 8 9 0.31
    -6 8 -7 34.17
    -6 -8 -7 32.07
    6 -8 7 29.17
    6 8 7 45.08
    14 6 -2 2.85
    -14 -6 2 -3.24
    -14 -6 2 4.06
    14 -6 -2 -3.46
    -14 6 2 -5.25
    1 -13 -1 8.3
    -1 -13 1 9.4
    1 13 -1 9.9
    -1 13 1 5.53
    -2 -6 -11 26.08
    2 -6 11 34.11
    -2 6 -11 44.62
    2 6 11 34.79
    -2 -6 -11 42.76
    3 -11 -8 5.34
    -3 11 8 5.19
    3 11 -8 12.19
    -3 -11 8 8.82
    3 11 -8 9.38
    -7 -7 -7 65.47
    7 7 7 53.22
    7 -7 7 67.1
    -7 7 -7 59.3
    -5 11 8 4.22
    5 -11 -8 -0.85
    -5 -11 8 1.88
    5 11 -8 0.83
    -10 -10 7 15.57
    10 10 -7 9.58
    10 -10 -7 13.23
    -10 10 7 8.87
    -10 10 7 9.9
    5 -11 4 32.07
    -5 -11 -4 33.88
    5 11 4 32.4
    -5 11 -4 33.14
    10 10 -1 2.17
    -10 -10 1 0.47
    10 -10 -1 4.88
    -10 10 1 -2.79
    13 7 -1 3.07
    -13 -7 1 1.35
    -13 7 1 2.83
    13 -7 -1 1.65
    11 3 -14 -4.81
    11 -3 -14 3.1
    -11 3 14 3.29
    -11 -3 14 1.97
    1 5 12 1.21
    -1 5 -12 -0.89
    -1 -5 -12 1.87
    -1 -5 -12 2.11
    1 -5 12 -2.18
    16 0 -10 17.8
    -16 0 10 18.18
    2 2 -14 36.19
    2 -2 -14 41.89
    -2 -2 14 52.75
    -2 2 14 44.73
    -8 0 15 -3.1
    8 0 -15 -6.79
    -4 4 14 12.08
    -4 -4 14 -1.21
    4 -4 -14 1.43
    4 4 -14 4.04
    13 -3 -13 -4.51
    -13 3 13 2.14
    13 3 -13 -3.29
    7 -3 9 44.09
    -7 -3 -9 58.59
    -7 3 -9 58.01
    7 3 9 43.56
    3 5 11 16.76
    -3 5 -11 24.17
    -3 -5 -11 14.34
    3 -5 11 29.29
    3 5 11 18.21
    -3 1 -12 25.33
    -3 -1 -12 23.98
    3 -1 12 23.2
    3 1 12 19.94
    1 1 13 4.51
    -1 -1 -13 -0.21
    1 -1 13 0.57
    -8 10 9 59.66
    8 -10 -9 68.05
    -8 -10 9 62.72
    8 10 -9 51.36
    -8 -10 9 60.33
    -9 -11 4 12.36
    9 11 -4 11.21
    -9 11 4 11.39
    9 -11 -4 3.71
    -9 11 4 1.55
    -1 -13 -1 7.82
    -1 13 -1 15.03
    1 -13 1 12.23
    9 -11 -3 88.87
    -9 11 3 91.86
    9 11 -3 89.4
    -9 11 3 76.22
    -9 -11 3 108.06
    -6 -2 -10 30.59
    -6 2 -10 19.52
    6 -2 10 17.03
    6 2 10 27.14
    6 -12 0 5.84
    6 12 0 -4.31
    -6 12 0 -3.56
    -6 -12 0 -2.25
    7 1 -15 66.37
    -7 1 15 55.77
    -7 -1 15 57.08
    7 -1 -15 44.47
    2 -12 -6 16.84
    -2 12 6 6.87
    2 12 -6 11.96
    -2 -12 6 23.63
    -15 3 11 -3.38
    -15 -3 11 -0.27
    15 3 -11 0.36
    15 -3 -11 -2.58
    1 -13 -2 -4.49
    -1 -13 2 2.23
    1 13 -2 2.33
    -1 13 2 -1.93
    0 6 12 0.58
    0 6 12 -1.28
    0 -6 -12 -0.19
    0 -6 12 -0.92
    0 6 -12 -4.41
    -6 0 15 -2.23
    6 0 -15 3.53
    10 -8 -11 -4.55
    -10 8 11 6.8
    -10 -8 11 0.13
    10 8 -11 -3.17
    4 -12 -6 4.91
    -4 -12 6 13.54
    4 12 -6 3.94
    10 4 -14 16.41
    10 -4 -14 7.63
    -10 4 14 13.18
    -15 3 1 -0.4
    15 3 -1 -0.77
    15 -3 -1 7.85
    -15 -3 1 3.03
    -1 -7 -11 14.86
    1 7 11 15.98
    1 -7 11 12.9
    -1 7 -11 11.07
    10 -8 3 3.24
    -10 -8 -3 8.99
    -10 8 -3 -2.61
    10 8 3 -0.18
    -9 -9 -3 -0.58
    -9 9 -3 10.04
    9 9 3 -1.54
    9 -9 3 0.69
    -6 -12 5 74.38
    -6 12 5 68.24
    6 -12 -5 97.17
    -10 -4 -6 6.62
    10 -4 6 9.28
    10 4 6 -4.78
    -10 4 -6 4.32
    -5 -9 11 1.68
    5 9 -11 -4.2
    5 -9 -11 3.96
    -5 -9 11 1.42
    -5 9 11 1.85
    -15 5 9 -0.27
    15 5 -9 -2.43
    15 -5 -9 -10.58
    -15 -5 9 -4.48
    -12 -2 14 -3.09
    12 -2 -14 -1.16
    -12 2 14 8.18
    12 2 -14 5.07
    9 11 -5 0.25
    -9 -11 5 3.17
    9 -11 -5 1.16
    -9 11 5 0.97
    -14 0 13 3.27
    14 0 -13 -0.63
    5 9 7 -1.86
    5 -9 7 1.55
    -5 9 -7 -2.83
    4 6 10 52.7
    4 -6 10 73.13
    -4 6 -10 59.17
    -4 -6 -10 56.47
    -3 -7 -10 83.68
    3 7 10 61.19
    3 -7 10 77.13
    -3 7 -10 60.8
    15 5 -3 8.99
    -15 -5 3 1.66
    -15 5 3 0.59
    15 -5 -3 2.44
    15 5 -3 6.9
    -7 11 -2 -2.37
    -7 -11 -2 -2.42
    7 -11 2 -1.18
    7 11 2 -3.66
    -6 8 12 2.66
    -6 8 12 4.41
    6 8 -12 2.17
    -6 -8 12 -1.62
    13 -5 -12 84.72
    -13 -5 12 92.12
    -13 5 12 87.83
    13 5 -12 82.38
    -2 -4 -12 6.95
    -2 4 -12 1.69
    -2 -4 -12 5.02
    2 -4 12 -1.65
    2 4 12 2.93
    -1 -11 -7 30.94
    1 11 7 34.21
    -1 11 -7 44.13
    -1 11 -7 38.37
    1 -11 7 48.85
    9 11 -2 -1.68
    -9 -11 2 -1.47
    -9 11 2 -1.28
    9 -11 -2 -3.91
    -9 11 2 3.22
    -7 5 14 8.17
    7 -5 -14 9.1
    7 5 -14 -1.55
    -9 -1 15 17.85
    9 -1 -15 16.33
    9 1 -15 10.36
    -9 1 15 14.1
    16 2 -3 47.61
    -16 2 3 58.17
    16 -2 -3 51.41
    -16 -2 3 50.37
    4 -12 3 105.13
    4 12 3 112.09
    -4 -12 -3 115.71
    12 6 -12 -4.3
    12 -6 -12 -4.99
    -12 -6 12 -2.58
    -12 6 12 2.11
    -6 10 -5 37.3
    6 -10 5 40.06
    6 10 5 45.37
    -6 -10 -5 25.24
    8 6 7 7.07
    8 6 7 5.67
    -8 6 -7 3.22
    8 -6 7 6.76
    -10 -6 13 7.48
    10 -6 -13 -7.58
    10 6 -13 -2.03
    -10 6 13 0.6
    15 1 -12 6.08
    15 -1 -12 12.14
    -15 -1 12 16.37
    -15 1 12 12.54
    8 -4 8 -0.3
    -8 -4 -8 2.5
    -8 4 -8 1.47
    8 4 8 1.95
    11 9 0 -3.03
    -11 -9 0 3.49
    -11 9 0 3.02
    11 -9 0 -1.31
    -3 13 1 -5.36
    3 13 -1 11.56
    3 -13 -1 7.72
    -3 -13 1 6.87
    10 6 5 0.12
    10 6 5 7.06
    -10 6 -5 20.26
    10 -6 5 20.27
    -7 9 11 -2.7
    7 -9 -11 0.18
    -7 -9 11 -5.27
    7 9 -11 -0.37
    15 1 0 47.04
    -15 -1 0 38.61
    -15 1 0 53.23
    15 -1 0 48.82
    16 2 -10 13.68
    -16 2 10 16.63
    -16 -2 10 19.47
    16 -2 -10 13.74
    16 -4 -6 1.99
    -16 -4 6 7.38
    -16 -4 6 5.27
    -16 4 6 3.36
    16 4 -6 12.75
    -8 -2 15 127.28
    8 2 -15 150.22
    8 -2 -15 166.28
    -8 2 15 149.48
    1 13 2 12.47
    -1 -13 -2 12.21
    1 -13 2 13.68
    -1 13 -2 18.72
    16 4 -7 97.78
    16 -4 -7 74.19
    -16 -4 7 94.47
    -16 4 7 71.47
    -3 -13 2 7.78
    3 -13 -2 1.89
    3 13 -2 7.35
    -3 13 2 -7.44
    12 8 0 4.73
    -12 -8 0 -0.02
    -12 8 0 3.84
    12 -8 0 4.05
    13 7 -10 23.38
    -13 -7 10 20.59
    -13 7 10 24.16
    13 -7 -10 29.33
    -1 5 13 16.44
    1 -5 -13 16.31
    -1 -5 13 16.41
    1 -5 -13 8.73
    -1 -5 13 16.96
    -3 11 -6 4.86
    3 11 6 0.21
    3 -11 6 9.49
    0 -4 -13 9.27
    0 -4 13 2.66
    0 -4 13 8.42
    0 4 13 7.01
    0 -4 -13 2.33
    -2 -10 -8 12.51
    2 10 8 14.85
    -2 10 -8 15.16
    2 -10 8 8.5
    14 6 -10 61.75
    14 -6 -10 59.17
    -14 6 10 62.54
    -14 -6 10 57.98
    11 -9 -9 -0.63
    -11 -9 9 0.65
    -11 9 9 0.31
    11 -9 -9 -1.02
    11 9 -9 -5.9
    3 -13 0 60.68
    3 13 0 49.18
    -3 -13 0 71.45
    -3 13 0 55.97
    11 7 3 8.93
    -11 -7 -3 -0.86
    -11 7 -3 11.08
    11 -7 3 4.83
    1 13 -3 -2.72
    -1 13 3 -0.36
    1 -13 -3 0.54
    -1 -13 3 -2.56
    4 -8 -12 -4.14
    -4 8 12 0.7
    -4 -8 12 -7.12
    4 8 -12 -0.23
    5 1 -15 -0.13
    5 -1 -15 2.97
    -5 1 15 5.49
    -5 -1 15 3.09
    -4 -4 -11 10.07
    4 -4 11 0.5
    4 4 11 2.03
    -4 4 -11 6.63
    -14 4 12 36.64
    -14 -4 12 31.34
    14 -4 -12 44.21
    14 4 -12 33.53
    -10 0 15 -0.4
    10 0 -15 -0.86
    8 10 3 -4.17
    8 -10 3 -1.75
    -8 -10 -3 -1.91
    -8 10 -3 -1.87
    -6 -2 15 19.41
    -6 2 15 10.49
    6 2 -15 18.75
    6 -2 -15 15.04
    1 -11 -8 65.82
    -1 11 8 62.67
    -1 -11 8 59.62
    1 11 -8 49.66
    1 11 -8 77.58
    -5 -1 -11 8.48
    5 1 11 1.43
    -5 1 -11 0.94
    5 -1 11 7.31
    -1 -1 14 8.23
    1 1 -14 6.11
    1 -1 -14 11.08
    -1 1 14 12.08
    14 0 2 15.03
    -14 0 -2 12.09
    -5 5 14 1.56
    -5 -5 14 1.11
    5 -5 -14 -13.54
    5 5 -14 -0.43
    4 -10 -10 1.41
    -4 -10 10 12.13
    4 10 -10 0.44
    -4 10 10 3.43
    -4 -10 10 10.9
    0 10 9 -8.5
    0 -10 -9 3.48
    0 10 -9 4.99
    0 -10 9 4.03
    -10 0 -7 -5.84
    10 0 7 2.23
    -9 -11 6 1.95
    9 11 -6 -1.23
    -9 11 6 7.82
    9 -11 -6 9.75
    5 5 10 8.28
    5 -5 10 14.67
    -5 -5 -10 10.84
    -5 5 -10 9.79
    5 5 10 8.75
    -8 8 12 5.45
    -8 8 12 9.84
    8 8 -12 13.1
    -8 -8 12 3.49
    1 -7 -12 16.73
    -1 7 12 8.81
    -1 -7 12 5.2
    -1 -7 12 10.97
    -16 4 5 19.02
    -16 -4 5 21.51
    16 -4 -5 9.88
    16 4 -5 22.18
    16 4 -5 12.09
    -2 -8 -10 285.14
    2 -8 10 267.48
    2 8 10 257.08
    -2 8 -10 286.18
    -6 10 10 0.08
    6 -10 -10 2.79
    6 10 -10 4.59
    -6 -10 10 4.26
    -6 -10 10 1.05
    7 -11 -8 4.63
    7 11 -8 -1.35
    -7 11 8 11.06
    -7 -11 8 0.12
    -10 10 8 2.59
    10 10 -8 -3.07
    -10 10 8 -2.43
    -10 -10 8 -0.5
    10 -10 -8 1.46
    -14 -2 13 2.88
    14 2 -13 -11.97
    14 -2 -13 -5.89
    -14 2 13 -0.73
    16 4 -8 0.94
    -16 4 8 -6.66
    -16 -4 8 0.33
    16 -4 -8 -4.46
    9 -5 -14 3.42
    9 5 -14 7.67
    -9 5 14 3.66
    -9 -5 14 12.46
    -10 -10 0 15.61
    10 10 0 19.75
    -10 10 0 28.58
    10 -10 0 11.65
    3 -9 -11 7.25
    -3 9 11 0.32
    -3 -9 11 -2.85
    -3 -9 11 9.45
    3 9 -11 0.02
    16 0 -2 -4.23
    -16 0 2 -3.92
    6 12 1 0.53
    -6 12 -1 4.04
    -6 -12 -1 3.02
    6 -12 1 -8.5
    7 -7 -13 8.15
    -7 7 13 3.58
    7 7 -13 10.92
    -7 -7 13 20.7
    -13 3 -3 -0.69
    13 3 3 3.24
    13 -3 3 19.53
    -13 -3 -3 14.64
    3 13 -3 12.88
    3 -13 -3 12.73
    -3 -13 3 15.11
    -3 13 3 11.94
    9 11 -1 9.82
    -9 -11 1 4.12
    9 -11 -1 1.65
    -9 11 1 7.92
    14 6 -1 3.14
    14 6 -1 6.06
    -14 -6 1 -0.45
    14 -6 -1 7.54
    -14 6 1 4.82
    0 12 -6 5.33
    0 12 6 -5.61
    0 -12 6 3.06
    0 -12 -6 -2.7
    -2 12 -5 4.41
    2 12 5 9.06
    -2 -12 -5 5.13
    2 -12 5 6.44
    0 8 11 0.41
    0 -8 11 10.28
    0 -8 -11 2.23
    0 8 -11 -1.23
    -11 7 12 4.65
    -11 -7 12 1.23
    11 7 -12 -1.21
    11 -7 -12 0.36
    -11 -1 -6 -5.79
    11 1 6 4.33
    -11 1 -6 -4.9
    11 -1 6 -0.32
    -6 -12 6 -6.41
    6 12 -6 -6.42
    6 -12 -6 -3.36
    -6 12 6 -2.7
    9 -1 8 -4.3
    -9 -1 -8 3.52
    -9 1 -8 -4.69
    9 1 8 -7.07
    -16 0 11 7.78
    16 0 -11 -3.3
    -5 7 13 27.81
    -5 7 13 30.41
    -5 -7 13 35.1
    5 7 -13 43.62
    12 8 -10 80.28
    -12 -8 10 79.49
    12 -8 -10 75.75
    -12 8 10 70.2
    -12 4 -4 7.97
    12 4 4 2.36
    12 -4 4 14.99
    -12 -4 -4 9.66
    13 1 -14 121.96
    13 -1 -14 148.52
    -13 1 14 127.17
    -13 -1 14 132.19
    -5 7 -9 13.22
    5 7 9 10.76
    5 -7 9 -0.28
    -5 -7 -9 3.98
    14 -4 1 0.25
    -14 -4 -1 -3.36
    -14 4 -1 2.36
    14 4 1 -2.34
    -13 5 -2 5.92
    -13 -5 -2 9.65
    13 -5 2 6.77
    13 5 2 4.12
    -2 6 13 10.41
    2 -6 -13 7.28
    -2 6 13 4.28
    2 6 -13 7.15
    -2 -6 13 7.28
    -3 -13 -1 0.91
    -3 13 -1 0.63
    3 13 1 -4.19
    3 -13 1 -0.56
    3 3 12 8.98
    3 -3 12 12.25
    -3 3 -12 11.7
    -3 -3 -12 6.06
    -1 -3 -13 8.69
    1 3 13 6.53
    1 -3 13 0.56
    -1 3 -13 7.82
    -4 0 15 0.07
    4 0 -15 -1.39
    -13 -7 0 99.25
    13 7 0 101.18
    -13 7 0 103.6
    13 -7 0 92.38
    -15 -5 10 2.07
    -15 5 10 -3.98
    15 5 -10 -4.86
    15 -5 -10 -4.39
    -7 3 15 14.71
    -7 -3 15 -2.72
    7 -3 -15 14.54
    7 3 -15 4.07
    -15 5 2 0.57
    -15 -5 2 5.66
    15 -5 -2 12.12
    15 5 -2 7.19
    15 5 -2 6.31
    4 10 7 0.26
    4 -10 7 2.05
    -4 10 -7 5.52
    -4 -10 -7 1.26
    10 -2 -15 4.18
    10 2 -15 -2.77
    -10 2 15 9.31
    -10 -2 15 5.99
    4 8 9 -3.8
    4 -8 9 4.12
    -4 -8 -9 -0.77
    -4 8 -9 -1.3
    -17 -1 7 8.95
    17 -1 -7 6.09
    17 1 -7 11.78
    -17 1 7 4.16
    12 0 5 0.98
    -12 0 -5 -0.2
    -16 -4 4 17.8
    16 -4 -4 17.04
    -16 4 4 20.76
    16 4 -4 18.89
    16 4 -4 17.84
    -14 2 -2 19.01
    14 -2 2 18.11
    -14 -2 -2 16.97
    14 2 2 11.55
    -8 0 -9 -9.27
    8 0 9 -2.23
    -1 -13 -3 11.48
    1 13 3 13.5
    1 -13 3 11.23
    -1 13 -3 19.92
    10 -2 7 20.46
    -10 -2 -7 16.39
    -10 2 -7 6.87
    10 2 7 16.52
    17 1 -6 -2
    17 -1 -6 -2.91
    -17 -1 6 6.83
    -17 1 6 -0.99
    -16 4 9 7.25
    16 4 -9 14.21
    16 -4 -9 7.26
    -16 -4 9 5.83
    6 6 9 -1.81
    6 -6 9 0.96
    -6 6 -9 -5.36
    6 6 9 -2.27
    -16 2 2 36.46
    16 -2 -2 36.95
    16 2 -2 40.47
    -16 -2 2 38.43
    -4 12 7 2.08
    4 -12 -7 -0.65
    -4 -12 7 2.17
    4 12 -7 6.66
    -17 1 8 3.2
    -17 -1 8 -2.12
    17 -1 -8 3.02
    17 1 -8 -5.14
    9 5 7 27.98
    -9 -5 -7 25.36
    -9 5 -7 19.29
    9 -5 7 30.79
    -9 3 15 -2.98
    -9 -3 15 10.8
    9 -3 -15 10.18
    9 3 -15 6.13
    -1 13 4 7.59
    1 -13 -4 6.19
    -1 -13 4 4.65
    1 13 -4 6.28
    11 1 -15 -10.6
    -11 1 15 4.51
    -11 -1 15 5.2
    11 -1 -15 4.55
    3 -13 -4 7.02
    3 13 -4 5.28
    -3 -13 4 -1.31
    -3 13 4 6.24
    -9 11 7 5.39
    9 11 -7 -1.37
    9 -11 -7 7.02
    -9 -11 7 -7.67
    15 3 -12 19.42
    15 -3 -12 16.84
    -15 -3 12 24.74
    -15 3 12 25.01
    2 -10 -10 42.37
    -2 10 10 35.48
    2 10 -10 32.09
    -2 -10 10 21.74
    2 10 -10 27.98
    -2 0 -13 -4.51
    2 0 13 0.41
    9 7 -13 -1.07
    9 -7 -13 2.66
    -9 7 13 3.51
    -9 -7 13 1.82
    16 -2 -11 146.54
    -16 -2 11 147.14
    -16 2 11 131.94
    16 2 -11 158.22
    -5 -11 9 -7.65
    5 11 -9 -0.13
    -5 11 9 -0.21
    -5 -11 9 -0.84
    5 -11 -9 0.63
    2 -12 -7 31.95
    -2 12 7 20.94
    -2 -12 7 28.61
    2 12 -7 37.4
    -15 -3 0 0.25
    -15 3 0 -3.88
    15 -3 0 3.14
    15 3 0 -0.79
    -9 9 11 112.53
    -9 9 11 122.25
    -9 -9 11 125.44
    9 9 -11 149.34
    5 11 5 140.39
    5 -11 5 123.72
    -5 -11 -5 141.59
    -5 11 -5 125.01
    12 6 3 5.77
    -12 6 -3 15.99
    12 -6 3 2.65
    -2 -4 14 4.77
    2 -4 -14 9.6
    2 4 -14 7.33
    -2 4 14 10.61
    8 -10 -10 245.3
    -8 10 10 244.48
    -8 -10 10 229.53
    8 10 -10 248
    7 -11 3 -6.96
    -7 11 -3 1.44
    7 11 3 -13.67
    -7 -11 -3 1.87
    -17 -1 5 67.49
    -17 1 5 55.02
    17 1 -5 60.6
    17 -1 -5 54.96
    -4 2 15 7.39
    -4 -2 15 2.01
    4 -2 -15 11.94
    4 2 -15 9.6
    9 11 0 14.86
    -9 -11 0 3.96
    -9 11 0 13.25
    9 -11 0 13.42
    4 -12 4 0.08
    -4 12 -4 1.22
    4 12 4 8.8
    -4 -12 -4 -4.01
    -8 -12 3 10.15
    8 12 -3 4.86
    8 -12 -3 11.48
    -8 12 3 8.33
    11 9 1 -0.2
    -11 -9 -1 -4.04
    -11 9 -1 -0.47
    11 -9 1 -1.87
    -6 4 -10 39.59
    -6 -4 -10 32.08
    6 -4 10 31.3
    6 4 10 34.2
    11 5 5 -4.16
    -11 -5 -5 5.27
    -11 5 -5 -1.95
    11 -5 5 -0.86
    1 9 10 88.97
    -1 -9 -10 81.99
    1 -9 10 73.35
    -1 9 -10 67.75
    8 -8 6 15.11
    8 8 6 6.11
    -8 -8 -6 13.84
    -8 8 -6 6.96
    3 -11 -9 3.92
    -3 11 9 4.57
    3 11 -9 1.05
    -3 -11 9 3.01
    3 11 -9 5.8
    5 -3 -15 -4.01
    -5 3 15 2.13
    -5 -3 15 3.08
    5 3 -15 1.27
    3 -13 2 9.62
    -3 13 -2 4.64
    -3 -13 -2 7.51
    3 13 2 6.8
    -8 -12 4 3.23
    8 12 -4 2.9
    8 -12 -4 -2.38
    -8 12 4 2.51
    -5 -3 -11 -5.31
    5 -3 11 -1.44
    5 3 11 2.4
    -5 3 -11 4.24
    -1 3 14 35.07
    -1 -3 14 30.22
    1 -3 -14 35.45
    12 2 5 35.91
    -12 -2 -5 41.51
    -12 2 -5 39.77
    12 -2 5 40.86
    -5 13 2 10.36
    5 13 -2 -1.39
    5 -13 -2 11.48
    -5 -13 2 15.19
    -8 2 -9 17.88
    8 -2 9 -2.87
    8 2 9 -6.68
    -8 -2 -9 4.46
    6 12 2 5.25
    6 -12 2 2.49
    -6 -12 -2 3.24
    -6 12 -2 -5.23
    7 -9 6 19.1
    -7 9 -6 13.62
    7 9 6 9.36
    -7 -9 -6 30.35
    17 -1 -9 12.65
    -17 1 9 9.49
    -17 -1 9 4.38
    17 1 -9 7.67
    4 0 12 523.69
    -4 0 -12 635.78
    2 -8 -12 6.61
    -2 8 12 -3.08
    -2 -8 12 -5.9
    2 8 -12 1.34
    -2 -8 12 -2.29
    3 9 9 7.73
    -3 -9 -9 6.6
    -3 9 -9 2.24
    3 -9 9 18.71
    14 6 -11 13.61
    -14 -6 11 5.45
    -14 6 11 9.36
    14 -6 -11 4.96
    -12 4 14 2.94
    12 4 -14 7.18
    12 -4 -14 14.99
    -12 -4 14 13.44
    8 12 -2 6.02
    -8 -12 2 6.42
    -8 12 2 10.91
    8 -12 -2 14.92
    0 0 14 8.67
    -12 -8 -1 12.51
    12 8 1 9.62
    -12 8 -1 7.9
    12 -8 1 -0.64
    -3 5 14 4.36
    -3 -5 14 9.81
    3 -5 -14 -0.14
    3 5 -14 -0.36
    -6 6 14 11.2
    6 -6 -14 13.71
    6 6 -14 9.19
    -6 -6 14 8.82
    -5 -13 3 -7.31
    5 -13 -3 -0.81
    5 13 -3 -6.96
    -5 13 3 -2.06
    -13 -7 11 4.95
    13 7 -11 6.38
    13 -7 -11 6.96
    -13 7 11 4.1
    -5 -13 1 6.02
    -5 13 1 0.01
    5 13 -1 -0.04
    5 -13 -1 17.66
    10 -10 -9 -4.38
    10 10 -9 -4.68
    -10 10 9 -1.1
    11 -9 -10 21.44
    11 9 -10 29.96
    -11 9 10 35.41
    -11 -9 10 24.1
    -8 6 14 2.29
    -8 -6 14 7.91
    8 -6 -14 10.85
    8 6 -14 5.21
    -14 -8 6 -0.86
    14 8 -6 -1.05
    14 -8 -6 2.75
    -14 8 6 6.5
    10 10 1 4.64
    -10 -10 -1 -0.73
    10 -10 1 11.58
    -10 10 -1 8.04
    -16 -4 3 5.6
    -16 4 3 -1.35
    16 4 -3 4.35
    16 -4 -3 -1.33
    16 4 -3 0.02
    13 9 -5 9.82
    -13 -9 5 -1.76
    13 -9 -5 2.38
    -13 9 5 0.95
    14 8 -5 2.85
    -14 -8 5 4.04
    -14 8 5 2.66
    14 -8 -5 0.83
    -9 -9 -4 12.03
    9 -9 4 13.22
    9 9 4 3.42
    -9 9 -4 8.33
    -3 7 13 85.36
    3 7 -13 87.99
    -3 -7 13 100.11
    -13 1 -4 33.24
    -13 -1 -4 39.93
    13 -1 4 29.63
    13 1 4 28.43
    6 -12 -7 9.56
    -6 12 7 9.84
    -6 -12 7 5.83
    6 12 -7 10.01
    -10 8 12 -8.08
    -10 -8 12 -1.5
    10 8 -12 -2.58
    10 -8 -12 -4.54
    7 1 10 31.25
    -7 -1 -10 21.01
    -7 1 -10 25.86
    7 -1 10 23.39
    3 1 -15 26.66
    3 -1 -15 42.12
    -3 -1 15 33.4
    -3 1 15 31.49
    13 9 -6 5.97
    -13 -9 6 12.86
    -13 9 6 9.64
    13 -9 -6 10.99
    13 -9 -6 6.67
    -2 -2 -13 -0.26
    2 -2 13 6.63
    -2 2 -13 4.67
    2 2 13 5.93
    11 3 6 104.78
    -11 3 -6 95.75
    -11 -3 -6 103.03
    11 -3 6 98.76
    9 -7 6 4.07
    -9 7 -6 12.92
    -9 -7 -6 13.87
    9 7 6 4.45
    -16 0 1 1.94
    16 0 -1 1.49
    9 3 8 10.53
    -9 -3 -8 10.26
    -9 3 -8 7.46
    9 -3 8 16.01
    -15 -1 13 10.42
    15 -1 -13 -0.5
    15 1 -13 -3.16
    -15 1 13 1.53
    10 -8 4 -0.98
    -10 8 -4 0.07
    -10 -8 -4 -0.47
    10 8 4 -2.56
    -8 -12 5 85.86
    8 12 -5 98.54
    8 -12 -5 73.76
    -8 12 5 91.38
    13 -3 -14 5.27
    -13 -3 14 -2.74
    -13 3 14 4.24
    13 3 -14 -1.98
    11 5 -14 4.09
    -11 -5 14 -10.11
    11 -5 -14 16.64
    -11 5 14 -0.64
    -16 -4 10 212.97
    -16 4 10 160.39
    16 -4 -10 215.83
    16 4 -10 181.23
    8 -4 -15 3.02
    -8 -4 15 1.8
    -8 4 15 -3.15
    8 4 -15 1.1
    -13 -5 13 32.92
    13 -5 -13 41.51
    -13 5 13 50.89
    13 5 -13 46.29
    15 -1 1 57.21
    15 1 1 33.8
    -15 -1 -1 32.02
    -15 1 -1 34.31
    7 5 9 11.42
    -7 -5 -9 12.1
    -7 5 -9 13.94
    7 -5 9 2.7
    -13 -9 4 7.01
    13 9 -4 -2.01
    -13 9 4 3.83
    13 -9 -4 -0.25
    -12 0 15 -2.36
    12 0 -15 7.24
    14 8 -7 0.41
    -14 8 7 -3.77
    14 -8 -7 -2.87
    14 -8 -7 -0.46
    14 6 0 3.73
    14 6 0 2.72
    -14 6 0 4.28
    14 -6 0 7.6
    -7 11 9 30.15
    7 -11 -9 34.01
    7 11 -9 44.73
    -7 -11 9 38.73
    -1 9 11 9.91
    1 -9 -11 14.41
    -1 -9 11 12.08
    1 9 -11 10.78
    -17 -1 4 33.94
    17 -1 -4 38.9
    17 1 -4 42.91
    -17 1 4 34.79
    14 0 -14 41.72
    -14 0 14 31.86
_refine_special_details     ?
_reflns_number_total     1759
_reflns_number_gt     1348
_reflns_threshold_expression     I>2\s(I)
_refine_ls_structure_factor_coef     Fsqd
_refine_ls_matrix_type     full
_refine_ls_R_factor_all     0.0531
_refine_ls_R_factor_gt     0.0367
_refine_ls_wR_factor_gt     0.0899
_refine_ls_wR_factor_ref     0.0982
_refine_ls_goodness_of_fit_ref     1.061
_refine_ls_restrained_S_all     1.061
_refine_ls_number_reflns     1759
_refine_ls_number_parameters     176
_refine_ls_number_restraints     0
_refine_ls_hydrogen_treatment     refall
_refine_ls_weighting_scheme     calc
_refine_ls_weighting_details
              'w=1/[\s^2^(Fo^2^)+(0.0578P)^2^+0.2118P] where P=(Fo^2^+2Fc^2^)/3'
_atom_sites_solution_hydrogens     difmap
_atom_sites_solution_primary     direct
_atom_sites_solution_secondary     ?
_refine_ls_shift/su_max     0.000
_refine_ls_shift/su_mean     0.000
_refine_diff_density_max     0.207
_refine_diff_density_min     -0.167
_refine_ls_extinction_method     none
_refine_ls_extinction_coef     .
loop_
    _atom_type_symbol
    _atom_type_description
    _atom_type_scat_dispersion_real
    _atom_type_scat_dispersion_imag
    _atom_type_scat_source
    'C' 'C' 0.0033 0.0016
                         'International Tables Vol C Tables 4.2.6.8 and 6.1.1.4'
    'H' 'H' 0.0000 0.0000
                         'International Tables Vol C Tables 4.2.6.8 and 6.1.1.4'
    'N' 'N' 0.0061 0.0033
                         'International Tables Vol C Tables 4.2.6.8 and 6.1.1.4'
    'O' 'O' 0.0106 0.0060
                         'International Tables Vol C Tables 4.2.6.8 and 6.1.1.4'
_computing_data_collection
;
<i>CrystalClear-SM Expert</i> (Rigaku, 2014)
;
_computing_cell_refinement
;
<i>CrystalClear-SM Expert</i> (Rigaku, 2014)
;
_computing_data_reduction
;
<i>CrystalClear-SM Expert</i> (Rigaku, 2014)
;
_computing_structure_solution
;
<i>SHELXT</i> (Sheldrick, 2015a)
;
_computing_structure_refinement
;
SHELXL2013 (Sheldrick, 2015b)
;
_computing_molecular_graphics
;
OLEX2 (Dolomanov <i>et al.</i>,  2009)
;
_computing_publication_material
;
OLEX2 (Dolomanov <i>et al.</i>,  2009)
;
loop_
    _atom_site_type_symbol
    _atom_site_label
    _atom_site_fract_x
    _atom_site_fract_y
    _atom_site_fract_z
    _atom_site_U_iso_or_equiv
    _atom_site_adp_type
    _atom_site_calc_flag
    _atom_site_occupancy
    _atom_site_disorder_assembly
    _atom_site_disorder_group
    O O3 0.74138(8) 0.43515(9) 0.74195(10) 0.0324(3) Uani d 1 . .
    O O1 0.23008(8) 0.61948(10) 0.50492(11) 0.0418(3) Uani d 1 . .
    O O2 0.18245(8) 0.43814(10) 0.46692(11) 0.0436(3) Uani d 1 . .
    O O4 0.86707(9) 0.30050(11) 0.79735(12) 0.0456(4) Uani d 1 . .
    N N1 0.25141(9) 0.51321(11) 0.50551(11) 0.0288(3) Uani d 1 . .
    N N2 0.42892(12) 0.67596(12) 0.60612(12) 0.0300(3) Uani d 1 . .
    H H2A 0.4821(16) 0.7166(16) 0.6337(16) 0.036(5) Uiso d 1 . .
    H H2B 0.3700(16) 0.7046(15) 0.5821(16) 0.039(5) Uiso d 1 . .
    C C6 0.43920(11) 0.55950(12) 0.60073(12) 0.0228(3) Uani d 1 . .
    C C1 0.35704(10) 0.47782(13) 0.55271(12) 0.0245(3) Uani d 1 . .
    C C4 0.55919(11) 0.39372(13) 0.64720(12) 0.0252(3) Uani d 1 . .
    C C5 0.54112(10) 0.51152(13) 0.64747(11) 0.0228(3) Uani d 1 . .
    H H5 0.5978(13) 0.5675(14) 0.6814(13) 0.024(4) Uiso d 1 . .
    C C2 0.37680(12) 0.35678(14) 0.54982(13) 0.0295(4) Uani d 1 . .
    H H2 0.3212(13) 0.3041(14) 0.5154(15) 0.031(4) Uiso d 1 . .
    C C3 0.47512(12) 0.31496(14) 0.59587(14) 0.0312(4) Uani d 1 . .
    H H3 0.4895(13) 0.2318(16) 0.5930(15) 0.033(4) Uiso d 1 . .
    C C7 0.66619(11) 0.34199(14) 0.69873(14) 0.0296(4) Uani d 1 . .
    H H7A 0.6780(14) 0.2874(16) 0.7620(16) 0.040(5) Uiso d 1 . .
    H H7B 0.6772(12) 0.2957(14) 0.6407(15) 0.032(4) Uiso d 1 . .
    C C8 0.84105(11) 0.40198(15) 0.79024(13) 0.0307(4) Uani d 1 . .
    C C9 0.91100(13) 0.50537(18) 0.83137(18) 0.0419(5) Uani d 1 . .
    H H9A 0.8961(16) 0.5562(19) 0.7680(19) 0.055(6) Uiso d 1 . .
    H H9B 0.9809(17) 0.4806(16) 0.8703(17) 0.046(5) Uiso d 1 . .
    H H9C 0.8934(17) 0.554(2) 0.881(2) 0.067(7) Uiso d 1 . .
loop_
    _atom_site_aniso_label
    _atom_site_aniso_U_11
    _atom_site_aniso_U_22
    _atom_site_aniso_U_33
    _atom_site_aniso_U_12
    _atom_site_aniso_U_13
    _atom_site_aniso_U_23
    O3 0.0175(5) 0.0288(6) 0.0445(7) 0.0021(4) 0.0080(5) -0.0018(5)
    O1 0.0242(6) 0.0319(7) 0.0621(8) 0.0054(5) 0.0128(6) 0.0060(5)
    O2 0.0194(6) 0.0411(7) 0.0601(8) -0.0073(5) 0.0085(6) -0.0033(6)
    O4 0.0271(6) 0.0400(8) 0.0605(8) 0.0089(5) 0.0111(6) -0.0009(6)
    N1 0.0188(6) 0.0314(8) 0.0327(7) 0.0002(5) 0.0083(5) 0.0031(6)
    N2 0.0199(7) 0.0271(8) 0.0379(8) 0.0002(6) 0.0082(6) -0.0025(6)
    C6 0.0214(7) 0.0266(8) 0.0210(7) 0.0013(6) 0.0098(6) 0.0011(6)
    C1 0.0180(7) 0.0307(8) 0.0234(7) 0.0004(6) 0.0078(6) 0.0027(6)
    C4 0.0210(7) 0.0312(8) 0.0239(7) 0.0010(6) 0.0104(6) 0.0002(6)
    C5 0.0198(8) 0.0271(8) 0.0212(7) -0.0025(6) 0.0086(6) -0.0011(6)
    C2 0.0218(8) 0.0283(9) 0.0358(9) -0.0063(7) 0.0105(7) -0.0029(7)
    C3 0.0279(8) 0.0238(9) 0.0406(9) -0.0004(6) 0.0142(7) -0.0017(7)
    C7 0.0237(8) 0.0262(8) 0.0363(9) 0.0007(6) 0.0110(7) -0.0024(7)
    C8 0.0211(8) 0.0379(10) 0.0305(8) 0.0056(7) 0.0091(7) 0.0011(7)
    C9 0.0214(9) 0.0483(12) 0.0489(11) -0.0017(8) 0.0091(8) -0.0015(9)
_geom_special_details
;
All e.s.d.'s (except the e.s.d. in the dihedral angle between two l.s. planes)
are estimated using the full covariance matrix. The cell e.s.d.'s are taken
into account individually in the estimation of e.s.d.'s in distances, angles
and torsion angles; correlations between e.s.d.'s in cell parameters are only
used when they are defined by crystal symmetry. An approximate (isotropic)
treatment of cell e.s.d.'s is used for estimating e.s.d.'s involving l.s.
planes.
;
loop_
    _geom_bond_atom_site_label_1
    _geom_bond_atom_site_label_2
    _geom_bond_site_symmetry_2
    _geom_bond_distance
    _geom_bond_publ_flag
    O3 C7 . 1.4449(19) y
    O3 C8 . 1.3477(19) y
    O1 N1 . 1.2500(16) y
    O2 N1 . 1.2401(17) y
    O4 C8 . 1.208(2) y
    N1 C1 . 1.4303(19) y
    N2 H2A . 0.83(2) y
    N2 H2B . 0.83(2) y
    N2 C6 . 1.342(2) y
    C6 C1 . 1.419(2) y
    C6 C5 . 1.4320(19) y
    C1 C2 . 1.414(2) y
    C4 C5 . 1.369(2) y
    C4 C3 . 1.419(2) y
    C4 C7 . 1.509(2) y
    C5 H5 . 0.978(17) y
    C2 H2 . 0.944(17) y
    C2 C3 . 1.362(2) y
    C3 H3 . 0.975(18) y
    C7 H7A . 0.988(19) y
    C7 H7B . 0.994(17) y
    C8 C9 . 1.491(3) y
    C9 H9A . 0.96(2) y
    C9 H9B . 0.95(2) y
    C9 H9C . 0.97(2) y
loop_
    _geom_angle_atom_site_label_1
    _geom_angle_atom_site_label_2
    _geom_angle_atom_site_label_3
    _geom_angle_site_symmetry_1
    _geom_angle_site_symmetry_3
    _geom_angle
    _geom_angle_publ_flag
    C8 O3 C7 . . 116.19(12) y
    O1 N1 C1 . . 119.36(12) y
    O2 N1 O1 . . 121.00(12) y
    O2 N1 C1 . . 119.64(13) y
    H2A N2 H2B . . 122.7(17) y
    C6 N2 H2A . . 118.1(12) y
    C6 N2 H2B . . 119.1(12) y
    N2 C6 C1 . . 125.60(13) y
    N2 C6 C5 . . 118.24(13) y
    C1 C6 C5 . . 116.16(13) y
    C6 C1 N1 . . 122.12(13) y
    C2 C1 N1 . . 117.02(13) y
    C2 C1 C6 . . 120.86(13) y
    C5 C4 C3 . . 119.84(14) y
    C5 C4 C7 . . 122.83(14) y
    C3 C4 C7 . . 117.33(14) y
    C6 C5 H5 . . 116.3(9) y
    C4 C5 C6 . . 122.40(13) y
    C4 C5 H5 . . 121.3(9) y
    C1 C2 H2 . . 119.6(10) y
    C3 C2 C1 . . 120.94(14) y
    C3 C2 H2 . . 119.5(10) y
    C4 C3 H3 . . 118.7(10) y
    C2 C3 C4 . . 119.75(15) y
    C2 C3 H3 . . 121.5(10) y
    O3 C7 C4 . . 109.47(13) y
    O3 C7 H7A . . 108.3(11) y
    O3 C7 H7B . . 109.9(9) y
    C4 C7 H7A . . 112.5(10) y
    C4 C7 H7B . . 110.3(10) y
    H7A C7 H7B . . 106.2(14) y
    O3 C8 C9 . . 111.22(14) y
    O4 C8 O3 . . 122.52(15) y
    O4 C8 C9 . . 126.26(15) y
    C8 C9 H9A . . 108.1(13) y
    C8 C9 H9B . . 110.5(11) y
    C8 C9 H9C . . 110.8(13) y
    H9A C9 H9B . . 115.0(17) y
    H9A C9 H9C . . 102.2(18) y
    H9B C9 H9C . . 110.0(17) y
loop_
    _geom_torsion_atom_site_label_1
    _geom_torsion_atom_site_label_2
    _geom_torsion_atom_site_label_3
    _geom_torsion_atom_site_label_4
    _geom_torsion_site_symmetry_1
    _geom_torsion_site_symmetry_2
    _geom_torsion_site_symmetry_3
    _geom_torsion_site_symmetry_4
    _geom_torsion
    _geom_torsion_publ_flag
    O1 N1 C1 C6 . . . . 0.9(2) ?
    O1 N1 C1 C2 . . . . -179.17(13) ?
    O2 N1 C1 C6 . . . . -178.35(13) ?
    O2 N1 C1 C2 . . . . 1.6(2) ?
    N1 C1 C2 C3 . . . . -178.07(14) ?
    N2 C6 C1 N1 . . . . -1.2(2) ?
    N2 C6 C1 C2 . . . . 178.91(14) ?
    N2 C6 C5 C4 . . . . 179.13(13) ?
    C6 C1 C2 C3 . . . . 1.9(2) ?
    C1 C6 C5 C4 . . . . -0.5(2) ?
    C1 C2 C3 C4 . . . . -0.2(2) ?
    C5 C6 C1 N1 . . . . 178.48(13) ?
    C5 C6 C1 C2 . . . . -1.44(19) ?
    C5 C4 C3 C2 . . . . -1.7(2) ?
    C5 C4 C7 O3 . . . . -2.0(2) ?
    C3 C4 C5 C6 . . . . 2.1(2) ?
    C3 C4 C7 O3 . . . . 177.40(13) ?
    C7 O3 C8 O4 . . . . 0.1(2) ?
    C7 O3 C8 C9 . . . . 179.98(14) ?
    C7 C4 C5 C6 . . . . -178.49(13) ?
    C7 C4 C3 C2 . . . . 178.86(15) ?
    C8 O3 C7 C4 . . . . -179.68(12) ?
loop_
    _geom_hbond_atom_site_label_D
    _geom_hbond_atom_site_label_H
    _geom_hbond_atom_site_label_A
    _geom_hbond_site_symmetry_A
    _geom_hbond_distance_DH
    _geom_hbond_distance_HA
    _geom_hbond_distance_DA
    _geom_hbond_angle_DHA
    N2 H2A O4 4_656 0.83(2) 2.18(2) 3.005(2) 171.5(17)
    N2 H2B O1 . 0.84(2) 2.06(2) 2.6600(19) 128.0(16)
    N2 H2B O1 7_566 0.84(2) 2.44(2) 3.1443(19) 142.7(16)
_shelxl_version_number        2.013
_iucr_refine_instructions_details
;
TITL test_a.res in C2/c
REM Old TITL Test in C2/c #15
REM SHELXT solution in C2/c
REM R1 0.146, Rweak 0.004, Alpha 0.023, Orientation as input
REM Formula found by SHELXT: C10 N O4
CELL 0.71075 14.4803 11.4054 13.0936 90 116.341 90
ZERR 8 0.0015 0.0011 0.0013 0 0.008 0
LATT 7
SYMM -X,+Y,0.5-Z
SFAC C H N O
UNIT 72 80 16 32
L.S. 12
PLAN  5
TEMP -100(2)
BOND $H
fmap 2 53
MORE -1
CONF
ACTA
REM <olex2.extras>
REM <HklSrc "%.\\Test.hkl">
REM </olex2.extras>
WGHT    0.057800    0.211800
FVAR       0.42218
O3    4    0.741376    0.435148    0.741946    11.00000    0.01753    0.02882 =
         0.04452   -0.00179    0.00803    0.00207
O1    4    0.230080    0.619482    0.504921    11.00000    0.02425    0.03192 =
         0.06206    0.00597    0.01279    0.00536
O2    4    0.182445    0.438135    0.466919    11.00000    0.01937    0.04115 =
         0.06006   -0.00327    0.00848   -0.00726
O4    4    0.867069    0.300498    0.797348    11.00000    0.02711    0.04003 =
         0.06045   -0.00091    0.01107    0.00889
N1    3    0.251405    0.513210    0.505509    11.00000    0.01879    0.03138 =
         0.03273    0.00307    0.00834    0.00016
N2    3    0.428924    0.675963    0.606125    11.00000    0.01987    0.02706 =
         0.03791   -0.00246    0.00817    0.00021
H2A   2    0.482137    0.716625    0.633709    11.00000    0.03650
H2B   2    0.369986    0.704640    0.582075    11.00000    0.03945
C6    1    0.439204    0.559499    0.600732    11.00000    0.02142    0.02657 =
         0.02101    0.00114    0.00984    0.00125
C1    1    0.357040    0.477817    0.552709    11.00000    0.01796    0.03065 =
         0.02337    0.00275    0.00784    0.00044
C4    1    0.559187    0.393723    0.647202    11.00000    0.02096    0.03122 =
         0.02386    0.00020    0.01037    0.00097
C5    1    0.541122    0.511518    0.647468    11.00000    0.01979    0.02709 =
         0.02116   -0.00105    0.00864   -0.00250
H5    2    0.597813    0.567540    0.681381    11.00000    0.02440
C2    1    0.376799    0.356777    0.549819    11.00000    0.02177    0.02827 =
         0.03582   -0.00289    0.01050   -0.00625
H2    2    0.321167    0.304137    0.515431    11.00000    0.03110
C3    1    0.475118    0.314956    0.595874    11.00000    0.02793    0.02377 =
         0.04062   -0.00168    0.01416   -0.00036
H3    2    0.489487    0.231843    0.593027    11.00000    0.03281
C7    1    0.666194    0.341988    0.698730    11.00000    0.02365    0.02625 =
         0.03628   -0.00239    0.01100    0.00069
H7A   2    0.678034    0.287438    0.762000    11.00000    0.04013
H7B   2    0.677230    0.295739    0.640720    11.00000    0.03230
C8    1    0.841050    0.401978    0.790239    11.00000    0.02115    0.03791 =
         0.03049    0.00108    0.00911    0.00555
C9    1    0.911004    0.505374    0.831368    11.00000    0.02144    0.04833 =
         0.04888   -0.00150    0.00910   -0.00165
H9A   2    0.896068    0.556228    0.767978    11.00000    0.05537
H9B   2    0.980853    0.480636    0.870291    11.00000    0.04601
H9C   2    0.893411    0.553843    0.881131    11.00000    0.06652
HKLF 4
REM  test_a.res in C2/c
REM R1 =  0.0367 for    1348 Fo > 4sig(Fo)  and  0.0531 for all    1759 data
REM    176 parameters refined using      0 restraints
END
WGHT      0.0578      0.2118
REM Highest difference peak  0.207,  deepest hole -0.167,  1-sigma level  0.039
Q1    1   0.7385  0.5712  0.7511  11.00000  0.05    0.21
Q2    1   0.3829  0.5163  0.5606  11.00000  0.05    0.21
Q3    1   0.3643  0.4318  0.5440  11.00000  0.05    0.20
Q4    1   0.5568  0.4437  0.6714  11.00000  0.05    0.16
Q5    1   0.6833  0.6562  0.7336  11.00000  0.05    0.15
REM The information below was added by Olex2.
REM
REM R1 = 0.0367 for 1348 Fo > 4sig(Fo) and 0.0531 for all 8659 data
REM n/a parameters refined using n/a restraints
REM Highest difference peak 0.21, deepest hole -0.17
REM Mean Shift 0, Max Shift 0.000.
REM +++ Tabular Listing of Refinement Information +++
REM R1_all = 0.0531
REM R1_gt = 0.0367
REM wR_ref = 0.0982
REM GOOF = 1.061
REM Shift_max = 0.000
REM Shift_mean = 0
REM Reflections_all = 8659
REM Reflections_gt = 1348
REM Parameters = n/a
REM Hole = -0.17
REM Peak = 0.21
REM Flack = n/a
;
