# Supplementary material for: Isolation of 3-amino-4-nitro­benzyl acetate: evidence of an undisclosed impurity in 5-amino-2-nitro­benzoic acid
Source: Acta Crystallogr E Crystallogr Commun. 2015 May 13;71(Pt 6):606–8. doi: 10.1107/S2056989015008750 (PMC4459301; doi:10.1107/S2056989015008750)
Supplement: Supplementary file 2 [file e-71-00606-Isup2.hkl]

#
# h,k,l, Fc-squared, Fo-squared, sigma(Fo-squared), status flag
#
data_I
_shelx_title ' test_a.res in C2/c'
_shelx_refln_list_code          4
_shelx_F_calc_maximum      230.41
_exptl_crystal_F_000       880.00
_reflns_d_resolution_high  0.8319

loop_
 _space_group_symop_operation_xyz
 'x, y, z'
 '-x, y, -z+1/2'
 'x+1/2, y+1/2, z'
 '-x+1/2, y+1/2, -z+1/2'
 '-x, -y, -z'
 'x, -y, z-1/2'
 '-x+1/2, -y+1/2, -z'
 'x+1/2, -y+1/2, z-1/2'

_cell_length_a    14.4803
_cell_length_b    11.4054
_cell_length_c    13.0936
_cell_angle_alpha  90.000
_cell_angle_beta  116.341
_cell_angle_gamma  90.000

_shelx_F_squared_multiplier     1.000

loop_
 _refln_index_h
 _refln_index_k
 _refln_index_l
 _refln_F_squared_calc
 _refln_F_squared_meas
 _refln_F_squared_sigma
 _refln_observed_status
   2   0   0       3214.41       3217.07        53.91 o
   4   0   0        122.79        125.72        14.74 o
   6   0   0       2248.34       2135.73        60.08 o
   8   0   0        358.10        366.52        13.52 o
  10   0   0       7591.42       8291.55        84.58 o
  12   0   0        723.02        704.51        30.75 o
  14   0   0         99.22         90.27        20.70 o
   1   1   0      12149.21      11507.47       164.75 o
   3   1   0       8703.87       7951.44        86.94 o
   5   1   0        982.80        961.30        13.52 o
   7   1   0         49.44         65.32         7.46 o
   9   1   0        920.25        899.83        21.98 o
  11   1   0       2710.30       2843.83        65.05 o
  13   1   0          1.18         10.82        13.66 o
  15   1   0        198.99        265.62        14.10 o
   0   2   0      27179.93      26507.86       282.97 o
   2   2   0       5179.28       4751.78        44.33 o
   4   2   0       3859.84       3768.89        59.80 o
   6   2   0       4857.62       5309.06        68.33 o
   8   2   0         34.31         17.90         7.19 o
  10   2   0       1149.49       1142.13        27.37 o
  12   2   0        601.60        522.72        15.19 o
  14   2   0        442.02        433.12        27.16 o
   1   3   0       5591.43       5155.62        50.65 o
   3   3   0        109.33        134.98         7.67 o
   5   3   0        250.81        258.38         8.74 o
   7   3   0        497.41        549.37        12.01 o
   9   3   0        435.01        473.42        11.80 o
  11   3   0       3483.67       3735.52        41.16 o
  13   3   0         11.28         20.45         9.61 o
  15   3   0          0.02         -2.28        10.88 o
   0   4   0          6.44         -9.40         9.40 o
   2   4   0       1425.44       1564.01        36.78 o
   4   4   0         35.89         33.56         7.06 o
   6   4   0         19.74          3.45         7.10 o
   8   4   0        311.50        305.22        10.81 o
  10   4   0          2.92          7.28         8.66 o
  12   4   0          4.31         -3.79         9.82 o
  14   4   0         88.28        108.62        12.65 o
   1   5   0        774.92        796.49        17.00 o
   3   5   0        244.10        270.98         9.76 o
   5   5   0       4836.77       5323.40        88.23 o
   7   5   0          6.30         10.83         6.35 o
   9   5   0        333.38        330.35        11.86 o
  11   5   0         17.36         19.37         9.02 o
  13   5   0         30.83         31.02        12.33 o
   0   6   0       2844.15       3298.40        53.85 o
   2   6   0       2116.39       2322.86        42.60 o
   4   6   0        736.13        779.03        24.94 o
   6   6   0         60.02         45.12         7.13 o
   8   6   0        373.64        346.85        13.08 o
  10   6   0         15.43          7.47         9.12 o
  12   6   0          7.21         12.94         9.14 o
  14   6   0          9.89         23.99        12.31 o
   1   7   0        692.56        729.71        13.20 o
   3   7   0       2973.96       3166.16        33.89 o
   5   7   0          9.20         16.85         8.98 o
   7   7   0       2533.94       2572.62        45.19 o
   9   7   0        414.64        378.40        12.53 o
  11   7   0         22.94         22.51        11.73 o
  13   7   0        442.28        555.88        16.42 o
   0   8   0        640.59        603.68        22.95 o
   2   8   0         77.72         68.79         8.20 o
   4   8   0         65.86         85.91         9.40 o
   6   8   0        262.56        255.32        15.70 o
   8   8   0        295.54        281.20        11.26 o
  10   8   0         15.84         -0.20        12.20 o
  12   8   0         28.16         16.61        12.04 o
   1   9   0        527.20        542.09        18.96 o
   3   9   0        109.48        105.43         9.09 o
   5   9   0         56.53         75.86        10.31 o
   7   9   0        137.20        138.96        11.91 o
   9   9   0         90.91         70.86        11.28 o
  11   9   0         13.38          4.47        12.19 o
   0  10   0        473.14        471.23        28.53 o
   2  10   0        231.90        222.41        12.58 o
   4  10   0         14.90         11.92        14.96 o
   6  10   0         25.60         21.43         9.92 o
   8  10   0         35.37         16.73        10.98 o
  10  10   0        106.76        115.34        18.37 o
   1  11   0         72.26         63.01        11.67 o
   3  11   0        477.59        436.74        22.24 o
   5  11   0        250.50        252.98        16.32 o
   7  11   0        158.54        168.61        17.37 o
   9  11   0         75.46         67.11        12.87 o
   0  12   0        110.20         85.74        18.72 o
   2  12   0         81.48         63.29        13.55 o
   4  12   0          1.87          5.31        12.38 o
   6  12   0         11.40         -8.35        11.94 o
   1  13   0          0.04        -13.47        13.47 o
   3  13   0        281.73        339.57        21.85 o
 -15   1   1        454.03        431.38        24.10 o
 -13   1   1         15.19         11.15         8.67 o
 -11   1   1       2340.67       2329.76        46.55 o
  -9   1   1        394.30        406.65         9.77 o
  -7   1   1         40.25         44.13         7.66 o
  -5   1   1        765.38        686.84        11.76 o
  -3   1   1       1509.02       1606.07        18.12 o
  -1   1   1        650.13        595.35        13.16 o
   1   1   1          8.65         -0.11         7.17 o
   3   1   1          0.61         -8.03         9.37 o
   5   1   1      14178.12      13805.07       307.34 o
   7   1   1        971.83        934.09        17.88 o
   9   1   1        411.02        392.72        19.83 o
  11   1   1        522.67        479.26        15.85 o
  13   1   1        137.26        137.94        12.38 o
  15   1   1        130.47        218.68        28.37 o
 -14   2   1         45.64         55.10        11.28 o
 -12   2   1        106.86         83.98         9.61 o
 -10   2   1        990.77        929.38        20.14 o
  -8   2   1        169.55        180.25         7.11 o
  -6   2   1        153.24        115.41         8.57 o
  -4   2   1       1500.36       1454.26        25.62 o
  -2   2   1      11107.48       9556.28       164.82 o
   0   2   1      20148.38      18203.80       129.02 o
   2   2   1        851.20        739.32        12.54 o
   4   2   1         43.05         50.27         7.08 o
   6   2   1       2829.69       2997.09        47.42 o
   8   2   1       2454.09       2449.74        32.59 o
  10   2   1       8697.84       8853.62       224.12 o
  12   2   1         46.20         59.55        12.13 o
  14   2   1        357.59        342.33        15.35 o
 -15   3   1          4.14         13.17        11.05 o
 -13   3   1        168.64        139.64        10.16 o
 -11   3   1          5.31         -1.49         9.70 o
  -9   3   1          3.36          4.62         6.94 o
  -7   3   1        470.34        396.71         9.02 o
  -5   3   1      11822.68      12067.99        95.86 o
  -3   3   1        117.99        133.99         8.07 o
  -1   3   1         98.65        112.72         7.58 o
   1   3   1        451.37        438.00        12.52 o
   3   3   1       1052.33       1078.53        16.27 o
   5   3   1       4637.95       4884.04        44.63 o
   7   3   1       1488.03       1399.86        29.16 o
   9   3   1       1103.77       1096.39        23.07 o
  11   3   1        646.39        687.25        15.38 o
  13   3   1         47.07         56.12        20.25 o
 -14   4   1        118.95        126.55         9.90 o
 -12   4   1          2.26         -1.67         9.12 o
 -10   4   1         58.79         70.03        11.15 o
  -8   4   1         92.82         81.49         7.59 o
  -6   4   1       8490.46       9165.59        59.15 o
  -4   4   1       6468.75       6104.57        65.79 o
  -2   4   1       2331.80       2276.10        26.01 o
   0   4   1        855.08        833.16        16.82 o
   2   4   1        731.14        663.79        13.12 o
   4   4   1       1678.90       1801.07        30.37 o
   6   4   1        130.05        108.73         7.13 o
   8   4   1        355.47        376.39        10.70 o
  10   4   1        398.26        420.39        14.99 o
  12   4   1       1646.50       1555.31        24.44 o
  14   4   1         12.67         -4.57        11.04 o
 -13   5   1        180.89        184.41        11.53 o
 -11   5   1        126.10        108.89         9.42 o
  -9   5   1         11.89         12.48         7.06 o
  -7   5   1        187.15        172.02         8.23 o
  -5   5   1        473.01        524.59        14.31 o
  -3   5   1        926.35        947.89        15.75 o
  -1   5   1        279.94        257.67         9.72 o
   1   5   1       3280.79       3587.29        36.80 o
   3   5   1        295.47        289.91         8.70 o
   5   5   1        121.07        123.67         7.59 o
   7   5   1       1780.38       1874.84        19.37 o
   9   5   1       1170.63       1147.72        17.86 o
  11   5   1        170.85        139.09        13.16 o
  13   5   1          5.02         -1.61        11.44 o
 -14   6   1         14.18         21.84        10.23 o
 -12   6   1          9.86          8.25        11.36 o
 -10   6   1         39.42         60.56         9.43 o
  -8   6   1       4956.11       5002.73       113.34 o
  -6   6   1         79.67         54.82         7.10 o
  -4   6   1       1086.87        959.91        23.58 o
  -2   6   1       4383.36       4635.00        51.41 o
   0   6   1         11.33         14.28         6.91 o
   2   6   1         62.40         85.98         8.62 o
   4   6   1        185.71        176.10         9.06 o
   6   6   1        104.84        104.89        11.84 o
   8   6   1        277.53        244.57        10.83 o
  10   6   1          1.56          4.23         8.27 o
  12   6   1        106.62        109.73        10.23 o
 -13   7   1         12.79         12.43        12.78 o
 -11   7   1        973.66       1045.23        34.29 o
  -9   7   1        464.31        390.30        12.64 o
  -7   7   1       1621.00       1620.84        31.07 o
  -5   7   1        444.06        430.46        12.94 o
  -3   7   1       1230.40       1267.10        18.80 o
  -1   7   1         30.15         26.22         6.34 o
   1   7   1       1348.27       1507.93        20.34 o
   3   7   1        301.24        298.14        10.46 o
   5   7   1        813.03        905.45        16.49 o
   7   7   1        112.51         92.97         9.25 o
   9   7   1        276.80        294.22        12.33 o
  11   7   1         19.80         26.30        12.03 o
 -12   8   1          0.15          8.98        10.90 o
 -10   8   1        700.37        608.75        15.26 o
  -8   8   1        480.94        544.93        14.20 o
  -6   8   1         18.33         15.68         8.37 o
  -4   8   1         48.39         40.93         8.49 o
  -2   8   1        147.23        136.67         9.08 o
   0   8   1        733.89        704.02        23.99 o
   2   8   1        950.77        879.72        32.61 o
   4   8   1          0.57          6.62         9.38 o
   6   8   1        734.31        743.03        16.35 o
   8   8   1         36.00         24.90        11.78 o
  10   8   1          1.37          2.00        15.84 o
  12   8   1          8.92         39.37        13.47 o
 -11   9   1          0.60          4.41        10.74 o
  -9   9   1         28.90         21.78        11.15 o
  -7   9   1        326.90        273.48        19.05 o
  -5   9   1       1169.07       1182.36        35.59 o
  -3   9   1          0.32          2.84         7.90 o
  -1   9   1         15.71          7.86        10.46 o
   1   9   1        473.94        463.81        13.65 o
   3   9   1       3805.59       3607.33        54.76 o
   5   9   1          9.57          8.58         8.67 o
   7   9   1        241.03        183.31        19.35 o
   9   9   1          5.02         -1.84        10.94 o
  11   9   1          0.94        -10.12        12.56 o
 -10  10   1          0.68          5.65        10.81 o
  -8  10   1        439.72        422.60        14.24 o
  -6  10   1          8.87         10.31         8.67 o
  -4  10   1        595.07        603.74        14.09 o
  -2  10   1       1660.23       1605.15        54.31 o
   0  10   1         95.09         96.98        12.33 o
   2  10   1        368.18        351.97        17.75 o
   4  10   1        103.32         98.65         9.68 o
   6  10   1         25.35         19.19        10.28 o
   8  10   1         86.54        108.32        12.36 o
  10  10   1         31.50         33.71        13.98 o
  -9  11   1          6.41         32.98        11.10 o
  -7  11   1          1.79          0.11         9.68 o
  -5  11   1        515.37        469.35        19.89 o
  -3  11   1       2057.36       2007.84        24.12 o
  -1  11   1        255.13        268.77        18.30 o
   1  11   1        102.73         86.36        11.43 o
   3  11   1         27.92          5.66        10.95 o
   5  11   1          0.37          0.42        10.76 o
   7  11   1        738.13        843.05        17.15 o
  -6  12   1        748.63        778.72        22.22 o
  -4  12   1        317.65        342.25        13.69 o
  -2  12   1        384.14        383.60        16.99 o
   0  12   1          7.87          4.46        13.96 o
   2  12   1         32.57         49.80        15.93 o
   4  12   1          9.63        -10.98        13.37 o
   6  12   1         13.42          1.12        12.75 o
  -5  13   1          5.28         31.08        19.20 o
  -3  13   1         30.72         30.70        16.66 o
  -1  13   1         29.62         45.61        14.03 o
   1  13   1         74.40         62.49        14.70 o
   3  13   1          1.66         -4.99        12.78 o
 -16   0   2          0.05        -16.45        16.45 o
 -14   0   2         40.23         49.52        30.27 o
 -12   0   2        209.06        215.12        13.38 o
 -10   0   2        227.89        231.69        12.24 o
  -8   0   2          0.90          0.76         8.92 o
  -6   0   2       1212.17       1103.45        20.79 o
  -4   0   2       3278.72       3269.32        40.30 o
  -2   0   2       1133.17       1171.15        70.61 o
   0   0   2       1525.82       1516.53        36.54 o
   2   0   2       3583.02       3368.85       146.32 o
   4   0   2       4529.38       3977.16       118.56 o
   6   0   2          0.66         -3.62         7.80 o
   8   0   2         12.65         25.67         9.63 o
  10   0   2        111.52        118.27        19.66 o
  12   0   2         69.49         38.22        16.15 o
  14   0   2         99.93         75.38        19.86 o
 -15   1   2          0.09         10.27        12.23 o
 -13   1   2         61.67         58.99         8.22 o
 -11   1   2          9.14         15.79         7.81 o
  -9   1   2         78.14         80.25         8.06 o
  -7   1   2      12132.04      12652.65       157.80 o
  -5   1   2       6750.91       6775.58        83.63 o
  -3   1   2       5870.62       5331.15        89.78 o
  -1   1   2          0.00         -1.62         7.98 o
   1   1   2       6930.30       6644.95        65.86 o
   3   1   2       3841.89       4012.08        42.13 o
   5   1   2       8168.37       8698.79        86.27 o
   7   1   2        162.96        153.28         8.82 o
   9   1   2          9.84          7.22         8.91 o
  11   1   2        129.63        116.05        11.85 o
  13   1   2          2.45         -6.44        11.81 o
 -16   2   2        180.54        214.44        13.38 o
 -14   2   2        264.97        263.66        11.76 o
 -12   2   2        207.70        210.12         9.46 o
 -10   2   2        154.75        136.00         8.09 o
  -8   2   2         17.36         23.06         6.69 o
  -6   2   2       8506.16       9864.09       148.02 o
  -4   2   2       4852.56       4476.06        46.89 o
  -2   2   2       3105.27       3012.66        43.40 o
   0   2   2       3020.23       2963.46        28.08 o
   2   2   2       6547.33       6022.00        81.97 o
   4   2   2      11620.93      12873.70       167.36 o
   6   2   2          0.24         -0.29         7.86 o
   8   2   2        210.98        193.81         9.05 o
  10   2   2        296.30        302.04        11.77 o
  12   2   2        165.43        163.55        13.13 o
  14   2   2         79.38         92.97        12.81 o
 -15   3   2        342.62        386.27        12.18 o
 -13   3   2        434.87        359.97        13.95 o
 -11   3   2        666.88        662.54        18.27 o
  -9   3   2        498.41        491.14        12.02 o
  -7   3   2         94.04         73.75         7.41 o
  -5   3   2       2114.01       2190.11        26.52 o
  -3   3   2        931.64        945.23        13.03 o
  -1   3   2        154.78        154.03         8.16 o
   1   3   2       1302.23       1295.13        14.56 o
   3   3   2        926.92        999.27        14.05 o
   5   3   2        158.81        187.77         9.35 o
   7   3   2        990.65        963.36        24.64 o
   9   3   2        557.74        566.14        16.28 o
  11   3   2        206.34        167.43         9.68 o
  13   3   2        615.81        622.08        20.16 o
 -14   4   2         64.31         69.67         9.68 o
 -12   4   2       1872.03       1706.14        27.45 o
 -10   4   2        248.25        266.30        10.19 o
  -8   4   2        561.14        549.02        11.33 o
  -6   4   2        988.10       1114.65        19.30 o
  -4   4   2       1379.20       1236.48        16.45 o
  -2   4   2         86.22         63.02         7.42 o
   0   4   2          0.75          8.59         7.41 o
   2   4   2        630.82        558.94        12.40 o
   4   4   2       1224.60       1378.60        17.95 o
   6   4   2        656.16        621.38        12.06 o
   8   4   2         94.40        111.39        11.08 o
  10   4   2       1171.84       1011.51        33.81 o
  12   4   2         58.94         80.57         8.87 o
 -15   5   2         40.28         34.81        10.00 o
 -13   5   2        209.19        195.84        14.88 o
 -11   5   2        288.80        307.52        10.03 o
  -9   5   2       1282.82       1283.10        25.65 o
  -7   5   2         14.11         29.13         6.92 o
  -5   5   2        280.75        311.56         9.36 o
  -3   5   2       7154.45       7735.35        66.68 o
  -1   5   2         12.99         14.26         6.88 o
   1   5   2       5436.23       6138.89        61.76 o
   3   5   2        432.37        485.62        12.31 o
   5   5   2        140.11        158.66        15.06 o
   7   5   2        718.24        770.66        13.33 o
   9   5   2        352.93        392.81        20.98 o
  11   5   2        377.04        324.69        11.37 o
  13   5   2         20.89         37.99        10.39 o
 -14   6   2          3.25         -5.67        10.26 o
 -12   6   2        536.31        545.72        12.99 o
 -10   6   2       1412.59       1329.27        21.43 o
  -8   6   2       2061.42       2118.91        62.87 o
  -6   6   2        699.12        761.69        21.46 o
  -4   6   2        246.09        236.51         8.14 o
  -2   6   2        891.06        931.77        19.91 o
   0   6   2        901.18        967.38        15.32 o
   2   6   2        386.65        407.97        12.52 o
   4   6   2       1111.26       1193.22        26.05 o
   6   6   2       1187.14       1245.01        22.68 o
   8   6   2       1421.07       1332.44        21.50 o
  10   6   2        472.97        444.20        19.07 o
  12   6   2          3.58          7.94         9.92 o
 -13   7   2        249.51        219.93        13.04 o
 -11   7   2         36.86         68.42        14.69 o
  -9   7   2        825.50        874.85        20.50 o
  -7   7   2        264.74        232.41         9.81 o
  -5   7   2        178.32        170.69        11.19 o
  -3   7   2          8.09          8.44         6.11 o
  -1   7   2         10.36         14.02         7.53 o
   1   7   2         29.50         38.58         8.52 o
   3   7   2        505.35        466.61        17.35 o
   5   7   2        114.22        102.16         9.92 o
   7   7   2       1048.97       1118.52        20.71 o
   9   7   2          6.43         18.95        10.01 o
  11   7   2        185.53        154.87        13.14 o
 -12   8   2          0.05          1.42        10.54 o
 -10   8   2       2130.78       2169.32        31.26 o
  -8   8   2       4693.39       5074.83        67.27 o
  -6   8   2        137.16        122.73        12.40 o
  -4   8   2       4964.83       5296.68        81.45 o
  -2   8   2        703.56        728.86        11.78 o
   0   8   2       1209.93       1217.40        15.11 o
   2   8   2       6064.38       6388.46        46.03 o
   4   8   2        435.94        435.61        16.68 o
   6   8   2       5636.16       5699.37        86.07 o
   8   8   2       2312.99       2460.62        29.93 o
  10   8   2         30.39         23.68        11.57 o
 -11   9   2        124.21        164.64        14.29 o
  -9   9   2        197.26        194.11        11.36 o
  -7   9   2        953.14        899.35        24.58 o
  -5   9   2       2806.62       3029.41        41.53 o
  -3   9   2          0.12          6.46         9.40 o
  -1   9   2          5.98          4.51         8.94 o
   1   9   2         90.05         96.86         9.74 o
   3   9   2       3734.04       3794.45        58.16 o
   5   9   2       1125.29       1150.52        20.92 o
   7   9   2         17.71         26.39        12.38 o
   9   9   2        144.92        177.47        13.34 o
 -10  10   2        111.01        119.37        12.25 o
  -8  10   2        100.97        114.90        17.19 o
  -6  10   2        139.33        146.85        12.00 o
  -4  10   2       2899.31       2921.44        57.15 o
  -2  10   2         76.82         43.47        14.30 o
   0  10   2        100.13        103.68        11.94 o
   2  10   2       1998.71       2025.45        27.00 o
   4  10   2        230.56        219.55        14.23 o
   6  10   2        299.41        279.27        15.74 o
   8  10   2         83.39         86.91        13.52 o
  -9  11   2          2.92         -4.97        10.25 o
  -7  11   2          0.47         -5.85         9.50 o
  -5  11   2         83.16         79.27        13.62 o
  -3  11   2        109.80        141.37        12.74 o
  -1  11   2          1.03        -11.09        13.60 o
   1  11   2        132.45        162.01        13.97 o
   3  11   2         15.24         16.38         9.20 o
   5  11   2         21.65         19.46         9.38 o
   7  11   2          0.02        -11.35        11.35 o
  -8  12   2         49.73         52.80        13.62 o
  -6  12   2          0.55         -6.30        13.45 o
  -4  12   2         12.68         -7.66        20.20 o
  -2  12   2         98.23        150.31        23.13 o
   0  12   2        127.70        124.73        13.11 o
   2  12   2         13.06          7.41        11.74 o
   4  12   2          1.39          1.95        11.94 o
   6  12   2          4.92          3.02        12.25 o
  -5  13   2         44.62         54.01        15.52 o
  -3  13   2         16.44         18.00        16.75 o
  -1  13   2          0.01         -1.13        13.60 o
   1  13   2         88.43         80.22        14.98 o
   3  13   2         38.63         38.98        12.46 o
 -15   1   3        134.45        110.52        17.07 o
 -13   1   3        302.76        280.33         9.82 o
 -11   1   3        689.17        662.98        17.00 o
  -9   1   3        354.04        344.73         9.77 o
  -7   1   3      11590.81      11613.76       135.55 o
  -5   1   3        220.36        199.65         8.67 o
  -3   1   3        637.78        536.61        19.91 o
  -1   1   3       1085.34       1083.55        24.02 o
   1   1   3       1106.36       1225.92        15.33 o
   3   1   3       3087.49       3006.66        38.12 o
   5   1   3         80.34         79.08        10.41 o
   7   1   3        246.82        228.16        11.32 o
   9   1   3       1604.57       1599.69        32.98 o
  11   1   3          0.00          5.77        11.85 o
  13   1   3        245.30        243.10        16.01 o
 -16   2   3        280.56        288.36        14.70 o
 -14   2   3         29.08         12.12         9.74 o
 -12   2   3       7089.24       7378.27       133.46 o
 -10   2   3       2157.65       2173.80        18.49 o
  -8   2   3        740.71        819.15        12.58 o
  -6   2   3        465.45        492.96        11.38 o
  -4   2   3         76.87         61.90         7.63 o
  -2   2   3      30031.10      29429.49       252.32 o
   0   2   3      10344.46       9733.33        96.85 o
   2   2   3       1067.95       1079.01        23.33 o
   4   2   3          9.54         20.37         8.00 o
   6   2   3        183.33        162.32         8.94 o
   8   2   3        295.10        276.64        13.05 o
  10   2   3        122.69        134.20        11.76 o
  12   2   3         82.81         70.42        10.64 o
 -15   3   3        145.97        153.69        12.19 o
 -13   3   3        359.47        360.49        13.58 o
 -11   3   3        463.38        439.58        11.81 o
  -9   3   3       1189.15       1151.95        13.32 o
  -7   3   3       2162.43       2274.59        34.70 o
  -5   3   3        692.37        686.46        11.93 o
  -3   3   3         69.98         88.90         8.17 o
  -1   3   3        126.09        136.06         7.81 o
   1   3   3        166.87        196.60         8.54 o
   3   3   3       8380.42       8972.80       158.80 o
   5   3   3        533.59        460.36        10.52 o
   7   3   3         25.39         23.90         9.17 o
   9   3   3          4.30          5.11         9.60 o
  11   3   3        146.49        117.25        10.62 o
  13   3   3         36.66         59.83        25.61 o
 -16   4   3          4.83          9.18        11.87 o
 -14   4   3       1311.79       1338.90        33.67 o
 -12   4   3        683.85        685.23        14.72 o
 -10   4   3        419.96        408.36        12.88 o
  -8   4   3        105.59         95.18         7.51 o
  -6   4   3        591.61        620.81        10.40 o
  -4   4   3       2058.90       2053.28        22.19 o
  -2   4   3       1074.13       1066.54        15.72 o
   0   4   3       1988.73       2021.97        28.01 o
   2   4   3       6338.53       6007.17        95.82 o
   4   4   3       6859.37       7142.04        92.12 o
   6   4   3         21.50         21.74         7.65 o
   8   4   3          0.70         -1.35         8.23 o
  10   4   3          0.27          4.39         9.10 o
  12   4   3         75.17         68.97        11.43 o
 -15   5   3         23.06         20.92         9.98 o
 -13   5   3         71.01         56.55        10.02 o
 -11   5   3        969.25        938.71        22.35 o
  -9   5   3       1338.14       1339.12        23.13 o
  -7   5   3        205.70        216.31         7.78 o
  -5   5   3        184.06        175.63         7.84 o
  -3   5   3       3869.58       4174.10        52.65 o
  -1   5   3         14.18          3.90         6.71 o
   1   5   3        472.58        467.95        17.29 o
   3   5   3         23.18         29.04         6.72 o
   5   5   3         22.72         22.09         6.51 o
   7   5   3         56.21         41.77         8.62 o
   9   5   3        111.55        119.37        13.24 o
  11   5   3        229.23        233.46        12.30 o
 -14   6   3         61.18         65.62        10.66 o
 -12   6   3          4.33          3.63         8.37 o
 -10   6   3        188.34        175.43        10.83 o
  -8   6   3        115.67        122.16         8.64 o
  -6   6   3         41.78         27.71         6.88 o
  -4   6   3        166.23        149.81         8.68 o
  -2   6   3        106.47        134.35         6.90 o
   0   6   3       2717.15       2930.50        42.84 o
   2   6   3        546.41        496.17        15.04 o
   4   6   3         29.75         23.54         6.88 o
   6   6   3       3027.84       3031.06        66.52 o
   8   6   3         19.28         26.85        10.16 o
  10   6   3         39.91         45.82         9.82 o
  12   6   3         20.05         45.49        20.73 o
 -13   7   3         64.74         41.28         9.79 o
 -11   7   3        227.21        221.56        11.76 o
  -9   7   3         85.90         76.93         8.34 o
  -7   7   3       1323.74       1421.55        34.94 o
  -5   7   3        149.46        138.58         8.20 o
  -3   7   3        502.15        575.23        16.97 o
  -1   7   3        282.46        270.97        15.26 o
   1   7   3       1370.13       1427.59        29.00 o
   3   7   3        121.79        112.97         9.33 o
   5   7   3        776.53        761.51        31.30 o
   7   7   3        559.13        534.91        14.82 o
   9   7   3        756.61        774.33        23.52 o
  11   7   3         47.44         35.23        12.99 o
 -12   8   3          3.49          3.37        12.38 o
 -10   8   3         55.97         48.79         9.84 o
  -8   8   3        687.69        692.23        16.55 o
  -6   8   3          2.93          0.41         6.47 o
  -4   8   3        860.02        790.37        25.45 o
  -2   8   3        248.02        242.32         8.51 o
   0   8   3        179.55        192.07        11.78 o
   2   8   3         23.21         35.63         8.39 o
   4   8   3         48.19         32.84        14.80 o
   6   8   3        679.17        790.56        31.97 o
   8   8   3        529.65        452.50        17.08 o
  10   8   3          0.58         11.07        12.16 o
 -11   9   3          0.07         -7.71        15.60 o
  -9   9   3        184.28        158.61        13.15 o
  -7   9   3        112.35         98.49         9.33 o
  -5   9   3       3527.67       3531.37       104.63 o
  -3   9   3        313.73        289.69        10.45 o
  -1   9   3          8.20          4.62         8.06 o
   1   9   3         11.70         13.28         8.94 o
   3   9   3        803.76        817.61        18.60 o
   5   9   3        594.98        567.77        18.76 o
   7   9   3         32.38         33.46        11.27 o
   9   9   3          0.03         11.91        14.50 o
 -10  10   3         17.95         11.00         8.89 o
  -8  10   3         72.11         76.90        14.70 o
  -6  10   3        165.87        163.03        11.20 o
  -4  10   3        899.13        917.20        27.45 o
  -2  10   3         78.96         85.50        14.32 o
   0  10   3        918.50        850.39        34.87 o
   2  10   3        215.98        208.44        11.72 o
   4  10   3         12.17         19.44         9.09 o
   6  10   3        124.83        119.32        21.69 o
   8  10   3          0.58        -12.73        12.73 o
  -9  11   3        463.20        507.01        20.08 o
  -7  11   3          0.48         -6.33        10.30 o
  -5  11   3         51.27         24.52        13.06 o
  -3  11   3         42.15         27.03        10.41 o
  -1  11   3        216.47        245.43        12.25 o
   1  11   3       2265.17       2288.49        44.90 o
   3  11   3        445.33        380.47        21.82 o
   5  11   3          4.35         23.66        14.79 o
   7  11   3          1.32        -18.61        19.39 o
  -8  12   3         17.71         47.92        11.66 o
  -6  12   3          0.91         13.38        12.49 o
  -4  12   3         76.64         63.14        15.50 o
  -2  12   3         28.05         33.80        17.98 o
   0  12   3        313.30        299.06        14.81 o
   2  12   3         90.92        112.64        14.28 o
   4  12   3        576.50        626.09        21.04 o
  -5  13   3          0.02        -14.03        14.03 o
  -3  13   3        115.59         75.14        13.63 o
  -1  13   3         10.10         -7.50        12.28 o
   1  13   3         64.68         79.27        13.30 o
 -16   0   4         40.78         35.29        17.91 o
 -14   0   4        732.98        680.17        16.53 o
 -12   0   4       2797.04       3139.79        60.68 o
 -10   0   4        297.03        298.96        13.75 o
  -8   0   4       2308.89       2172.26        63.27 o
  -6   0   4        379.07        410.37        13.94 o
  -4   0   4       1261.85       1336.94        27.39 o
   0   0   4       2777.52       2695.24        37.23 o
   2   0   4        433.78        387.00        16.87 o
   4   0   4        869.13        862.88        19.95 o
   6   0   4         99.77         91.89        10.00 o
   8   0   4      10288.18      11036.32       133.46 o
  10   0   4        320.42        302.45        21.21 o
  12   0   4         96.41         95.81        18.60 o
 -17   1   4        173.75        212.82        12.76 o
 -15   1   4          0.20         -0.56         8.39 o
 -13   1   4       1173.89       1280.91        17.15 o
 -11   1   4        594.30        588.18        11.10 o
  -9   1   4          6.84          9.95         7.08 o
  -7   1   4       1888.18       1931.39        21.42 o
  -5   1   4       5658.64       5452.45        62.26 o
  -3   1   4       2488.02       2954.13        60.00 o
  -1   1   4      11793.07      12037.48       163.15 o
   1   1   4       3257.78       3561.67        42.03 o
   3   1   4        174.54        231.85         8.91 o
   5   1   4        139.66        136.11         9.61 o
   7   1   4        540.65        505.40        37.07 o
   9   1   4       3602.31       3672.15        43.25 o
  11   1   4          3.41         -2.39        11.89 o
  13   1   4        135.08        189.20        13.73 o
 -16   2   4        270.79        282.41        12.10 o
 -14   2   4        363.10        339.90        12.98 o
 -12   2   4       1661.22       1637.08        23.81 o
 -10   2   4        111.15         89.70         8.06 o
  -8   2   4       2188.35       2289.53        31.00 o
  -6   2   4       2450.25       2379.18        25.85 o
  -4   2   4       3666.81       3613.28        50.56 o
  -2   2   4      16035.26      16540.81       153.92 o
   0   2   4       2709.88       2635.56        25.74 o
   2   2   4       2500.86       2424.58        51.58 o
   4   2   4       2563.09       2720.48        25.22 o
   6   2   4          6.56          4.89         7.69 o
   8   2   4        531.58        573.37        17.12 o
  10   2   4        506.06        511.92        18.00 o
  12   2   4        377.32        366.78        19.29 o
 -15   3   4          4.64          7.87         9.71 o
 -13   3   4       3464.32       3753.02        69.11 o
 -11   3   4         63.95         68.28         7.97 o
  -9   3   4        284.91        282.13         8.41 o
  -7   3   4        144.51        143.78         8.27 o
  -5   3   4         18.95         27.31         7.70 o
  -3   3   4        664.65        642.35        18.78 o
  -1   3   4       3267.05       3004.61        42.12 o
   1   3   4        401.67        426.83        11.46 o
   3   3   4        174.63        185.52         8.10 o
   5   3   4        366.51        358.38        13.55 o
   7   3   4        403.86        376.94        12.55 o
  11   3   4         40.66         35.55        11.30 o
 -16   4   4        108.13        103.87        10.97 o
 -14   4   4          4.26         -2.82         9.07 o
 -12   4   4        166.26        172.08        13.83 o
 -10   4   4        545.46        546.85        13.70 o
  -8   4   4         33.30         17.24         7.37 o
  -6   4   4        232.80        234.74         8.78 o
  -4   4   4        636.79        638.05        17.97 o
  -2   4   4          6.19         10.91         7.15 o
   0   4   4        786.89        780.35        13.04 o
   2   4   4          0.16          3.12         6.34 o
   4   4   4         92.96         67.59         6.92 o
   6   4   4         96.85        100.89         9.07 o
   8   4   4         51.21         49.85         9.55 o
  10   4   4          0.07         -7.78         9.25 o
  12   4   4         38.68         48.83        11.60 o
 -15   5   4         56.11         54.79         9.96 o
 -13   5   4          9.08          3.77         7.62 o
 -11   5   4        158.03        167.51         8.77 o
  -9   5   4        178.62        182.85         8.81 o
  -7   5   4       4093.22       4294.18        47.69 o
  -5   5   4        373.24        372.66         9.02 o
  -3   5   4        366.43        382.53        10.29 o
  -1   5   4        281.55        270.17         8.73 o
   1   5   4          1.00         12.18         6.35 o
   3   5   4       1688.30       1941.55        35.35 o
   5   5   4          0.42          7.44         7.83 o
   7   5   4        307.39        268.59        15.74 o
   9   5   4         54.98         27.25        10.99 o
  11   5   4          1.18          9.11        11.99 o
 -14   6   4          0.96         -9.51         9.80 o
 -12   6   4         52.44         64.46         7.91 o
 -10   6   4        433.12        451.53        11.64 o
  -8   6   4         51.66         51.24         7.56 o
  -6   6   4        320.05        296.96        10.23 o
  -4   6   4       1121.51       1166.28        15.56 o
  -2   6   4       1746.79       1745.27        35.37 o
   0   6   4       1376.39       1399.08        18.98 o
   2   6   4        629.11        616.36        22.64 o
   4   6   4         22.06          6.93         6.76 o
   6   6   4        209.14        184.52        12.70 o
   8   6   4        177.08        194.40        16.37 o
  10   6   4         35.93         36.79        10.13 o
 -13   7   4          3.53         -9.29         9.29 o
 -11   7   4        240.91        224.36        10.63 o
  -9   7   4       1635.99       1719.47        32.53 o
  -7   7   4          0.14          9.42         7.21 o
  -5   7   4       1321.29       1470.67        15.53 o
  -3   7   4        486.88        525.82        10.48 o
  -1   7   4        406.96        440.08        20.85 o
   1   7   4       3147.95       3451.64        54.66 o
   3   7   4        146.66        139.04        11.37 o
   5   7   4       2057.53       2224.68        31.05 o
   7   7   4        432.39        382.75        14.93 o
   9   7   4         59.18         26.47        11.59 o
 -12   8   4         35.80         34.75         9.62 o
 -10   8   4         39.56         34.01         7.94 o
  -8   8   4         80.74         85.18         8.84 o
  -6   8   4         13.64          9.81         6.96 o
  -4   8   4         12.59         11.03         7.33 o
  -2   8   4        248.20        239.56        11.19 o
   0   8   4         71.21         82.42         9.26 o
   2   8   4         11.35         13.41         8.70 o
   4   8   4        253.35        244.02        10.13 o
   6   8   4        494.59        478.07        14.16 o
   8   8   4          1.58          5.25        10.99 o
  10   8   4          2.95         -4.83        11.64 o
 -13   9   4          7.32         11.85        11.82 o
 -11   9   4        176.16        165.09        14.90 o
  -9   9   4        109.17        105.51        10.17 o
  -7   9   4         35.50         41.90         9.35 o
  -5   9   4        268.24        224.05        12.94 o
  -3   9   4        441.94        468.96        15.73 o
  -1   9   4        312.50        326.63        12.60 o
   1   9   4         36.40         21.48         9.12 o
   3   9   4         58.40         65.43        12.86 o
   5   9   4         60.47         55.74        10.88 o
   7   9   4          4.46          2.72        11.78 o
   9   9   4         35.81         49.56        12.83 o
 -10  10   4         74.55         76.05        12.33 o
  -8  10   4          7.88          6.46        11.30 o
  -6  10   4          0.99          2.27         9.69 o
  -4  10   4        279.79        259.03        14.18 o
  -2  10   4        343.72        361.25        12.59 o
   0  10   4        122.59        137.59        12.76 o
   2  10   4         38.00         36.30        10.09 o
   4  10   4         62.00         62.33        10.09 o
   6  10   4          3.23          0.91        12.62 o
  -9  11   4         53.06         48.22        11.84 o
  -7  11   4        328.51        318.30        30.02 o
  -5  11   4        182.98        170.05        29.64 o
  -3  11   4         23.72         31.14        11.79 o
  -1  11   4         69.85         77.28        12.89 o
   1  11   4        591.45        569.59        15.62 o
   3  11   4         85.30         95.27         9.68 o
   5  11   4        185.88        184.98        14.73 o
  -8  12   4          8.34         10.30        11.77 o
  -6  12   4          5.57        -11.14        11.14 o
  -4  12   4          4.91         -4.71        15.57 o
  -2  12   4        120.83        120.73        13.04 o
   0  12   4        112.09         84.24        16.39 o
   2  12   4          0.34         -1.97        13.68 o
   4  12   4          6.41          4.49        12.90 o
  -3  13   4          5.12         25.15        12.25 o
  -1  13   4          6.29         35.02        14.04 o
 -17   1   5        336.08        338.93        14.67 o
 -15   1   5         53.95         51.22         8.27 o
 -13   1   5       1334.75       1360.77        17.61 o
 -11   1   5        319.89        360.86        11.20 o
  -9   1   5          0.23         -1.52         6.80 o
  -7   1   5          6.62         11.28         6.78 o
  -5   1   5       1027.58       1013.27        21.49 o
  -3   1   5       3217.48       3059.53        51.78 o
  -1   1   5       1069.79        970.08        14.02 o
   1   1   5          0.67         -6.89         8.34 o
   3   1   5       4881.09       4644.69        89.35 o
   5   1   5        741.10        753.13        21.26 o
   7   1   5         42.41         40.94        11.07 o
   9   1   5        519.95        509.35        13.44 o
  11   1   5         73.04         82.08        12.26 o
 -16   2   5          5.70         -0.61         8.40 o
 -14   2   5        134.35        110.12         8.69 o
 -12   2   5        926.11        921.20        16.93 o
 -10   2   5        146.00        151.86         9.85 o
  -8   2   5         98.30         92.70         8.36 o
  -6   2   5        813.51        844.47        13.42 o
  -4   2   5       2903.97       2566.69        31.27 o
  -2   2   5       2007.84       1953.92        27.70 o
   0   2   5        563.18        560.13        17.24 o
   2   2   5         62.99         52.83         7.48 o
   4   2   5       2503.67       2687.76        33.45 o
   6   2   5       1064.36       1085.00        25.75 o
   8   2   5       5053.60       5368.61        67.30 o
  10   2   5         32.90         25.66        11.22 o
  12   2   5        215.27        219.20        13.83 o
 -15   3   5        110.09        100.21         9.77 o
 -13   3   5          2.81          0.06         8.22 o
 -11   3   5         60.92         42.46         7.92 o
  -9   3   5         35.59         26.37         7.47 o
  -7   3   5       4101.98       4148.09        35.32 o
  -5   3   5         37.78         43.50         7.51 o
  -3   3   5          4.73         13.71         7.89 o
  -1   3   5        221.56        218.03         9.35 o
   1   3   5        544.88        525.96        15.06 o
   3   3   5       4295.17       4521.16        46.55 o
   5   3   5        599.93        552.32        17.29 o
   7   3   5        771.10        815.11        19.20 o
   9   3   5        576.73        587.08        14.75 o
  11   3   5          1.60         -7.92        11.35 o
 -16   4   5        100.99         96.52        13.21 o
 -14   4   5         17.42          8.15         8.47 o
 -12   4   5         70.27         65.30         8.18 o
 -10   4   5         34.04         36.07         6.85 o
  -8   4   5       3643.53       3780.94        26.98 o
  -6   4   5       1312.81       1153.22        13.49 o
  -4   4   5       1910.95       1995.37        23.65 o
  -2   4   5         33.60         21.29         6.96 o
   0   4   5          1.49         -3.73         6.92 o
   2   4   5       1046.11       1084.67        25.96 o
   4   4   5         21.43         13.12         8.33 o
   6   4   5        122.89         91.38        16.43 o
   8   4   5         92.85         77.52        10.32 o
  10   4   5       1017.91       1021.17        25.65 o
 -15   5   5         76.02         92.34        10.98 o
 -13   5   5         53.97         62.70         8.68 o
 -11   5   5          3.12          2.43         7.85 o
  -9   5   5        343.06        350.09        20.47 o
  -7   5   5        840.70        820.83        11.46 o
  -5   5   5        315.58        334.05         9.41 o
  -3   5   5        144.68        124.55         8.18 o
  -1   5   5       1296.56       1383.96        14.38 o
   1   5   5        132.86        122.39         7.82 o
   3   5   5        158.78        160.75         7.53 o
   5   5   5       1005.77       1027.72        19.07 o
   7   5   5        716.43        660.19        32.37 o
   9   5   5        129.55        143.94        11.52 o
  11   5   5          0.05          0.75        11.08 o
 -14   6   5          5.34          3.27         8.95 o
 -12   6   5          3.64          5.73         7.74 o
 -10   6   5       4382.27       4492.54        43.52 o
  -8   6   5        117.65        126.11        14.10 o
  -6   6   5        518.78        469.09        12.69 o
  -4   6   5       1999.71       1923.33        28.22 o
  -2   6   5          3.75          8.17         6.65 o
   0   6   5        512.45        521.78        10.20 o
   2   6   5        115.09        108.91         7.97 o
   4   6   5          0.77         -0.78         8.96 o
   6   6   5        279.19        266.84        12.95 o
   8   6   5          1.53         -1.71         8.63 o
  10   6   5         61.39         71.95        27.01 o
 -13   7   5        658.95        687.89        23.46 o
 -11   7   5        178.97        164.71         8.59 o
  -9   7   5       1801.73       1843.18        38.30 o
  -7   7   5        412.89        393.94        11.58 o
  -5   7   5        322.38        279.34        12.34 o
  -3   7   5         67.24         64.96        10.50 o
  -1   7   5       1327.94       1442.92        29.14 o
   1   7   5        562.54        565.48        21.51 o
   3   7   5        205.84        223.25        13.19 o
   5   7   5        101.04         86.80        11.64 o
   7   7   5        146.11        133.79        19.69 o
   9   7   5          0.12          0.41        11.34 o
 -14   8   5          1.45         14.28        11.26 o
 -12   8   5        560.16        488.15        19.33 o
 -10   8   5        152.52        158.52         8.46 o
  -8   8   5          1.03          0.02         7.88 o
  -6   8   5        182.95        172.93         9.78 o
  -4   8   5         26.05         17.50         7.30 o
  -2   8   5        665.98        688.58        17.21 o
   0   8   5        682.05        680.07        14.80 o
   2   8   5         41.88         43.12        10.99 o
   4   8   5        435.86        457.25        16.31 o
   6   8   5         12.43         11.96        14.58 o
   8   8   5          0.21         -8.69        13.44 o
 -13   9   5          0.04         14.20        11.84 o
 -11   9   5          9.40          4.57        10.38 o
  -9   9   5         60.75         38.93        10.42 o
  -7   9   5        718.92        689.96        17.83 o
  -5   9   5          6.74          9.54         7.05 o
  -3   9   5         94.80        105.19         9.48 o
  -1   9   5        274.62        282.01        11.23 o
   1   9   5       2245.84       2225.17        42.53 o
   3   9   5         29.62         31.04         9.03 o
   5   9   5        174.28        172.83        14.22 o
   7   9   5         37.84         30.37        11.30 o
 -10  10   5        412.15        443.06        13.68 o
  -8  10   5          0.17          6.24         9.38 o
  -6  10   5        625.11        659.54        24.26 o
  -4  10   5       1562.58       1526.21        25.19 o
  -2  10   5         73.87         70.06        13.68 o
   0  10   5         23.17         26.81         9.92 o
   2  10   5         28.51         40.89         9.45 o
   4  10   5          0.15        -10.60        13.53 o
   6  10   5        180.64        209.08        18.59 o
  -9  11   5          7.74          7.62        12.69 o
  -7  11   5        435.94        423.28        14.20 o
  -5  11   5        975.85        871.94        40.83 o
  -3  11   5         94.86        117.72        15.36 o
  -1  11   5         74.66         71.73        10.25 o
   1  11   5          1.29         -9.77        16.22 o
   3  11   5          0.08         -9.34         9.34 o
   5  11   5        684.54        743.48        26.93 o
  -8  12   5        499.17        491.58        24.54 o
  -6  12   5        417.89        442.86        44.28 o
  -4  12   5        302.78        293.38        13.20 o
  -2  12   5          0.21         -2.16        12.93 o
   0  12   5          0.00        -12.43        12.43 o
   2  12   5         49.63         34.25        13.51 o
 -16   0   6         17.03          7.13        10.86 o
 -14   0   6        217.63        207.40        12.45 o
 -12   0   6        361.80        370.50        15.04 o
 -10   0   6         47.29         61.59         9.73 o
  -8   0   6         65.63         91.93        10.76 o
  -6   0   6        825.34        742.85        35.51 o
  -4   0   6        703.97        484.38        94.03 o
  -2   0   6        706.83        638.35        19.10 o
   0   0   6        692.62        746.56        17.77 o
   2   0   6       1766.78       1718.52        23.05 o
   4   0   6          2.03         -7.10         9.99 o
   6   0   6         38.56         50.53        13.83 o
   8   0   6         25.39         35.87        16.58 o
  10   0   6         95.65        100.45        19.78 o
 -17   1   6         11.01          0.08        11.70 o
 -15   1   6         34.29         14.65         8.08 o
 -13   1   6          9.24          5.73         7.92 o
 -11   1   6          5.51          7.53         7.40 o
  -9   1   6       6090.43       6432.59        87.80 o
  -7   1   6       2366.03       2215.12        30.48 o
  -5   1   6        796.82        783.29        34.56 o
  -3   1   6          0.73          6.27         7.12 o
  -1   1   6       1546.99       1616.88        19.33 o
   1   1   6        191.25        214.84         8.19 o
   3   1   6       1791.30       1994.86        26.48 o
   5   1   6        150.82        166.97         9.94 o
   7   1   6         13.43         10.38        11.13 o
   9   1   6        189.57        209.17        33.13 o
  11   1   6          0.28         -6.65        12.24 o
 -16   2   6        227.03        203.10         9.17 o
 -14   2   6        121.78        123.07         8.91 o
 -12   2   6         83.90         76.92         8.31 o
 -10   2   6          0.14          9.63         6.78 o
  -8   2   6       2028.75       2094.57        52.44 o
  -6   2   6        493.06        440.45        16.38 o
  -4   2   6        878.67        849.75        31.11 o
  -2   2   6        949.52        966.19        14.51 o
   0   2   6       1969.47       1939.96        27.27 o
   2   2   6       4599.47       4853.77        50.50 o
   4   2   6         69.20         57.88         8.68 o
   6   2   6        148.18        134.18         9.54 o
   8   2   6        219.43        217.28        11.72 o
  10   2   6         53.08         55.63        13.22 o
 -15   3   6        496.32        447.54        13.12 o
 -13   3   6        488.57        487.88        14.29 o
 -11   3   6         40.42         34.93         7.40 o
  -9   3   6        205.78        197.22         7.99 o
  -7   3   6        905.82        868.92        26.84 o
  -5   3   6        146.70        121.35         7.10 o
  -3   3   6        327.69        347.92        11.60 o
  -1   3   6        605.53        594.11        10.78 o
   1   3   6         32.36         64.12         7.58 o
   3   3   6        584.49        587.24        30.17 o
   5   3   6        729.11        754.88        17.33 o
   7   3   6        253.07        247.49        13.23 o
   9   3   6         61.14         69.71        14.33 o
  11   3   6        515.23        565.61        16.50 o
 -16   4   6         26.63         36.25         9.13 o
 -14   4   6       1764.22       1697.80        30.33 o
 -12   4   6        260.04        244.08         9.67 o
 -10   4   6        168.17        177.44         9.07 o
  -8   4   6        342.87        349.76        12.73 o
  -6   4   6       1020.45        897.36        25.82 o
  -4   4   6        538.85        623.25        10.96 o
  -2   4   6          8.10         22.80         6.78 o
   0   4   6        106.70        110.50         7.68 o
   2   4   6        627.07        638.43        22.20 o
   4   4   6        255.61        225.88        11.15 o
   6   4   6         27.23         34.66         9.11 o
   8   4   6        526.56        519.30        16.55 o
  10   4   6         31.35         19.34        14.66 o
 -15   5   6         37.88         32.19        10.06 o
 -13   5   6         49.51         54.81         7.88 o
 -11   5   6       1086.24       1042.20        28.46 o
  -9   5   6         16.28         17.72         7.86 o
  -7   5   6         20.56         17.09         9.93 o
  -5   5   6       2984.16       3004.65        30.10 o
  -3   5   6          7.14          0.14         6.04 o
  -1   5   6       1600.92       1669.62        19.70 o
   1   5   6        174.41        178.18         8.71 o
   3   5   6        118.85        118.83         7.95 o
   5   5   6        153.80        152.23        15.00 o
   7   5   6        156.91        180.72        16.83 o
   9   5   6        311.82        325.35        17.31 o
 -14   6   6        359.59        321.99        10.96 o
 -12   6   6        838.25        830.00        14.58 o
 -10   6   6       1747.61       1828.19        22.03 o
  -8   6   6         84.24         84.84         9.30 o
  -6   6   6        165.55        169.67         8.85 o
  -4   6   6        385.20        433.79        11.26 o
  -2   6   6        433.43        495.77        10.12 o
   0   6   6        430.49        457.19        18.40 o
   2   6   6        509.85        495.39        13.36 o
   4   6   6        294.58        313.64        10.92 o
   6   6   6        884.71        814.43        29.96 o
   8   6   6        259.60        219.87        10.60 o
 -13   7   6         14.52         34.43         8.46 o
 -11   7   6        419.55        406.67        12.42 o
  -9   7   6        416.84        399.40        10.80 o
  -7   7   6          5.34         16.36         7.53 o
  -5   7   6         42.59         58.86         8.17 o
  -3   7   6         17.67         19.40         7.55 o
  -1   7   6         53.17         57.46         8.47 o
   1   7   6        513.62        557.86        13.58 o
   3   7   6         65.00         58.26         8.47 o
   5   7   6        865.34        878.09        30.98 o
   7   7   6         13.93         -4.58        12.37 o
   9   7   6         60.89         49.64        14.80 o
 -14   8   6         12.11          8.06        11.63 o
 -12   8   6       1132.79       1143.09        18.74 o
 -10   8   6       1965.04       2048.59        43.14 o
  -8   8   6         17.97         22.69         8.71 o
  -6   8   6       2083.07       2143.40        24.38 o
  -4   8   6         67.61         72.84         9.66 o
  -2   8   6        670.73        642.29        18.61 o
   0   8   6       3902.21       4280.56        56.88 o
   2   8   6        573.00        580.26        13.24 o
   4   8   6       3514.93       4008.13        73.60 o
   8   8   6         57.77         57.50        12.86 o
 -13   9   6         46.24         52.98        10.12 o
 -11   9   6        272.40        277.51        11.81 o
  -9   9   6        465.36        485.20        15.26 o
  -7   9   6       1314.25       1371.83        35.65 o
  -5   9   6         21.70         32.12         8.38 o
  -3   9   6         21.70         22.53         9.32 o
  -1   9   6        246.45        254.47        13.84 o
   1   9   6       2776.82       2822.23        64.16 o
   3   9   6        844.50        850.19        23.67 o
   5   9   6         35.83         40.76        16.97 o
   7   9   6         87.26        120.49        25.28 o
 -10  10   6          9.60         -2.44        10.12 o
  -8  10   6         12.82         16.58        11.65 o
  -6  10   6       2540.15       2567.66        52.71 o
  -4  10   6         28.30         17.64        19.00 o
  -2  10   6         62.56         87.18        10.92 o
   0  10   6        765.86        865.00        21.65 o
   2  10   6         97.39        116.87        13.55 o
   4  10   6        401.72        447.03        25.88 o
  -9  11   6         24.58         23.26        13.65 o
  -7  11   6        162.96        189.22        14.98 o
  -5  11   6         23.75         17.35        17.93 o
  -3  11   6          2.83          2.46        12.86 o
  -1  11   6         67.54         77.57        10.14 o
   1  11   6          0.68         11.67        12.03 o
   3  11   6         17.09         27.97        14.44 o
  -6  12   6          0.07        -11.68        11.68 o
  -4  12   6         48.05         41.39        16.42 o
  -2  12   6         99.60         89.23        17.52 o
   0  12   6          0.13          1.22        13.52 o
 -17   1   7         65.26         41.82        11.22 o
 -15   1   7        101.03         86.62         9.09 o
 -13   1   7        446.53        424.23        10.84 o
 -11   1   7         21.39         19.91         7.46 o
  -9   1   7       3022.37       3033.09        75.34 o
  -7   1   7        301.69        291.37        12.42 o
  -5   1   7        392.07        385.15        17.96 o
  -3   1   7       1366.75       1431.12        15.49 o
  -1   1   7        297.09        321.18         9.20 o
   1   1   7       2187.37       2269.53        24.09 o
   3   1   7          4.40          3.30         7.64 o
   5   1   7         86.45         86.35         9.12 o
   7   1   7        381.93        393.39        26.13 o
   9   1   7          1.95          2.08        11.62 o
 -16   2   7          9.36         14.23        10.53 o
 -14   2   7       3044.01       3149.23        28.60 o
 -12   2   7        749.47        731.61        27.97 o
 -10   2   7         52.34         49.23         7.95 o
  -8   2   7        273.24        257.47         9.20 o
  -6   2   7         53.30         46.81         7.04 o
  -4   2   7      12108.05      12340.83        95.10 o
  -2   2   7       3170.48       3169.48        24.52 o
   0   2   7        271.63        293.29        11.38 o
   2   2   7        207.84        205.06        11.97 o
   4   2   7         77.19         83.63         8.85 o
   6   2   7          2.41         -4.73        10.03 o
   8   2   7        119.65        120.76        18.44 o
  10   2   7         62.56         86.21        13.42 o
 -15   3   7        113.94        117.04        11.68 o
 -13   3   7         38.22         38.40         8.20 o
 -11   3   7        480.66        418.13        15.33 o
  -9   3   7        566.77        511.78        17.46 o
  -7   3   7         84.72         71.23         7.92 o
  -5   3   7         13.77          7.03         6.36 o
  -3   3   7        132.76        142.16         7.94 o
  -1   3   7        115.24        107.71         7.85 o
   1   3   7       2211.05       2390.02        28.69 o
   3   3   7        171.29        177.90         8.92 o
   5   3   7         24.38         22.47        12.42 o
   7   3   7          1.78          7.57        10.14 o
   9   3   7         91.42        105.32        12.83 o
 -16   4   7        470.16        486.35        37.73 o
 -14   4   7        598.30        605.28        23.42 o
 -12   4   7        209.72        199.64        10.80 o
 -10   4   7         31.21         27.69         7.48 o
  -8   4   7         76.99         61.56         7.16 o
  -6   4   7       1401.62       1448.32        17.60 o
  -4   4   7        193.90        201.92         8.35 o
  -2   4   7        894.85        964.58        14.41 o
   0   4   7       1616.67       1527.06        18.22 o
   2   4   7       2158.06       2185.46        60.24 o
   4   4   7          8.32          1.45         8.89 o
   6   4   7         13.83         11.86         8.19 o
   8   4   7          0.53          9.98        12.21 o
 -15   5   7          1.64         -9.81        11.89 o
 -13   5   7        362.02        356.45        10.22 o
 -11   5   7        463.56        443.71        10.97 o
  -9   5   7        241.29        231.27         9.36 o
  -7   5   7         41.38         41.25         7.07 o
  -5   5   7       1887.76       2020.25        29.31 o
  -3   5   7         92.17         99.82         7.73 o
  -1   5   7         55.75         47.55         7.32 o
   1   5   7          4.79         12.95         8.68 o
   3   5   7          0.31         -5.16         8.43 o
   5   5   7        102.09         93.11         9.60 o
   7   5   7         20.68         24.28         9.51 o
   9   5   7        153.28        148.11        12.06 o
 -14   6   7          0.27         -6.73         7.92 o
 -12   6   7        106.78        111.42        12.66 o
 -10   6   7         54.08         55.31         7.83 o
  -8   6   7         11.84          8.28         7.37 o
  -6   6   7        265.64        284.67        10.02 o
  -4   6   7        170.60        194.68         9.14 o
  -2   6   7        665.38        650.36        18.10 o
   0   6   7        116.09        117.73         8.71 o
   2   6   7         29.90         43.84         7.40 o
   4   6   7       1033.53       1045.58        36.75 o
   6   6   7          4.94          5.73         9.69 o
   8   6   7         35.00         31.09        11.84 o
 -13   7   7         87.62         87.22        10.16 o
 -11   7   7         73.21         79.70         7.93 o
  -9   7   7        940.86        980.48        15.42 o
  -7   7   7        103.08        105.44         8.31 o
  -5   7   7         24.75         34.28         7.92 o
  -3   7   7        197.21        182.88         9.15 o
  -1   7   7        647.01        607.97        13.28 o
   1   7   7          0.16         -2.98         7.57 o
   3   7   7        239.41        237.40        16.52 o
   5   7   7        326.25        351.75        16.64 o
   7   7   7        353.45        340.04        16.24 o
 -14   8   7          0.51        -11.06        11.07 o
 -12   8   7         44.15         47.53         8.11 o
 -10   8   7        350.98        331.89        20.68 o
  -8   8   7          2.37          6.71         7.43 o
  -6   8   7        601.54        582.16        13.66 o
  -4   8   7         15.08         19.18         7.84 o
  -2   8   7        100.99        111.84        11.74 o
   0   8   7        172.05        159.28        11.08 o
   2   8   7         30.82         42.95         9.13 o
   4   8   7        571.10        670.38        20.30 o
   6   8   7        220.97        197.74        16.33 o
 -11   9   7         64.98         53.55        10.71 o
  -9   9   7        129.26        116.75         9.38 o
  -7   9   7       1934.62       1945.18        29.92 o
  -5   9   7         51.67         32.86         8.15 o
  -3   9   7         13.96         -0.03         9.78 o
  -1   9   7         40.50         29.99         9.46 o
   1   9   7        273.22        245.62        10.75 o
   3   9   7        575.87        609.76        21.65 o
   5   9   7          8.98         -7.20        14.45 o
 -10  10   7         60.81         65.02        10.82 o
  -8  10   7        168.59        138.82        11.91 o
  -6  10   7        834.23        847.41        21.27 o
  -4  10   7         46.96         45.87        10.24 o
  -2  10   7        293.52        284.66        13.18 o
   0  10   7         18.12          6.50        11.13 o
   2  10   7         10.35          2.18        14.33 o
   4  10   7          1.30         12.38        12.03 o
  -9  11   7          7.03          1.92        17.37 o
  -7  11   7         45.64         37.83        12.44 o
  -5  11   7          3.50         19.47        12.41 o
  -3  11   7         78.40         90.90        12.77 o
  -1  11   7       1401.66       1457.35        18.92 o
   1  11   7        219.15        223.39        16.43 o
  -6  12   7         52.29         49.18        12.83 o
  -4  12   7         30.87         14.03        14.02 o
  -2  12   7        177.84        170.85        16.03 o
 -16   0   8        506.21        536.15        23.68 o
 -14   0   8        627.16        794.20        24.88 o
 -12   0   8         75.32         87.31        18.85 o
 -10   0   8       1065.94       1073.31        41.32 o
  -8   0   8        371.91        418.65        19.66 o
  -6   0   8        116.62        145.99        20.53 o
  -4   0   8      53090.12      56030.08       458.49 o
  -2   0   8        778.27        792.68        19.38 o
   0   0   8        553.96        512.97        15.63 o
   2   0   8         86.53         86.37        10.60 o
   4   0   8          8.91          3.56        10.00 o
   6   0   8       7181.96       7732.21       103.26 o
   8   0   8         38.24         66.76        17.05 o
 -17   1   8          0.03         -0.18        12.47 o
 -15   1   8        324.11        343.63        15.27 o
 -13   1   8        244.10        254.75        13.72 o
 -11   1   8          6.73         11.18        11.72 o
  -9   1   8        939.20        935.93        16.71 o
  -7   1   8       1394.48       1526.00        23.86 o
  -5   1   8        253.89        321.52        23.21 o
  -3   1   8       4537.95       4784.68        54.54 o
  -1   1   8        518.10        594.28        11.09 o
   1   1   8          2.22         24.62         8.18 o
   3   1   8        108.84        112.09         9.01 o
   5   1   8        250.18        244.13        15.28 o
   7   1   8       2917.18       3065.42        89.99 o
   9   1   8          4.91        -12.40        12.40 o
 -16   2   8         96.01        112.74        15.09 o
 -14   2   8       1337.52       1430.52        21.54 o
 -12   2   8         63.89         76.20        11.92 o
 -10   2   8        575.75        559.13        23.02 o
  -8   2   8        626.17        570.05        14.75 o
  -6   2   8        805.76        759.92        20.81 o
  -4   2   8       5509.03       5738.38        55.63 o
  -2   2   8        345.99        357.27         9.59 o
   0   2   8        642.56        615.29        10.97 o
   2   2   8        644.37        629.42        15.76 o
   4   2   8          0.24          0.90         8.90 o
   6   2   8        261.06        285.53        13.68 o
   8   2   8        207.59        216.83        13.75 o
 -15   3   8       2022.12       2167.73        22.50 o
 -13   3   8         29.25         46.36        12.71 o
 -11   3   8        117.53        113.79         9.10 o
  -9   3   8         39.62         42.68         8.31 o
  -7   3   8          8.92          3.42         7.31 o
  -5   3   8          5.62         19.04         6.49 o
  -3   3   8        407.01        386.16        10.14 o
  -1   3   8        169.85        142.75         8.56 o
   1   3   8         55.99         74.37         8.47 o
   3   3   8        108.18        101.98         9.71 o
   5   3   8        146.05        166.08        14.01 o
   7   3   8        378.03        414.66        15.85 o
   9   3   8         34.13         65.61        12.77 o
 -16   4   8          0.01        -10.11        10.11 o
 -14   4   8        289.17        287.24        14.09 o
 -12   4   8        427.33        429.99        13.10 o
 -10   4   8         30.45         23.70         6.77 o
  -8   4   8        256.85        260.83         9.92 o
  -6   4   8         90.17         84.52         7.08 o
  -4   4   8         12.27         11.49         6.99 o
  -2   4   8        111.30         86.64         8.31 o
   0   4   8          0.12         -4.94         8.21 o
   2   4   8        196.83        184.34        12.37 o
   4   4   8         29.33         26.34         8.74 o
   6   4   8         66.89         70.74        10.86 o
   8   4   8          0.55          7.81        12.33 o
 -15   5   8          8.29        -11.46        11.46 o
 -13   5   8         47.57         59.80         9.71 o
 -11   5   8        514.18        478.65        28.57 o
  -9   5   8       1575.51       1544.29        29.00 o
  -7   5   8        211.62        208.93         9.73 o
  -5   5   8        119.35        122.00         9.40 o
  -3   5   8         31.95         31.71         7.31 o
  -1   5   8          1.56          3.10         7.93 o
   1   5   8        264.43        306.52        12.75 o
   3   5   8          1.82          8.42         8.74 o
   5   5   8        185.76        188.14        11.56 o
   7   5   8         70.69         63.13         9.31 o
 -14   6   8        135.95        162.67        12.24 o
 -12   6   8        291.35        265.48        10.04 o
 -10   6   8          3.84         -5.43         9.61 o
  -8   6   8         24.07         18.72         7.93 o
  -6   6   8        235.44        235.33         9.59 o
  -4   6   8        515.70        477.18        12.81 o
  -2   6   8        316.39        307.64        13.60 o
   0   6   8        273.39        257.15        13.17 o
   2   6   8          3.20         -1.21         6.97 o
   4   6   8         94.41         93.65        11.42 o
   6   6   8        238.36        237.30        16.12 o
 -13   7   8         70.25         88.34        11.06 o
 -11   7   8        583.94        607.48        19.53 o
  -9   7   8          3.57          9.65         8.12 o
  -7   7   8        258.02        298.05         9.98 o
  -5   7   8        171.97        186.86         9.20 o
  -3   7   8        124.94        125.74         8.56 o
  -1   7   8       1565.52       1650.19        26.31 o
   1   7   8        164.92        184.26        10.10 o
   3   7   8       1020.77       1088.75        49.54 o
   5   7   8        233.02        234.37        13.50 o
 -12   8   8          1.48         -0.54         8.74 o
 -10   8   8          7.99          4.83         7.93 o
  -8   8   8          0.00         -8.65         8.65 o
  -6   8   8          6.22          0.64         7.60 o
  -4   8   8         10.57         -7.70         7.70 o
  -2   8   8         15.20         16.13         9.56 o
   0   8   8          6.76          6.57         9.37 o
   2   8   8         82.67         87.44        13.84 o
   4   8   8        353.98        342.97        16.36 o
 -11   9   8         37.72         16.18         9.12 o
  -9   9   8         16.77         33.66        18.55 o
  -7   9   8        252.32        243.52        10.35 o
  -5   9   8        134.01        141.85        11.14 o
  -3   9   8         80.74         79.93        10.03 o
  -1   9   8         16.78         15.79         9.30 o
   1   9   8         31.25         32.36        10.11 o
   3   9   8          5.46         14.67        14.62 o
 -10  10   8          0.02         -2.53         9.96 o
  -8  10   8          1.13         -9.29         9.29 o
  -6  10   8        175.59        164.64        12.34 o
  -4  10   8        169.54        166.11        10.47 o
  -2  10   8         32.44         25.58        11.25 o
   0  10   8         46.20         30.90         9.27 o
   2  10   8         66.33         73.33        11.40 o
  -7  11   8         31.38         21.48        13.70 o
  -5  11   8          0.25          9.18        12.53 o
  -3  11   8         36.42         46.44        10.87 o
  -1  11   8        366.89        359.60        19.94 o
 -17   1   9         40.77         46.60        13.66 o
 -15   1   9        494.06        482.98        17.25 o
 -13   1   9        125.44        148.98        11.64 o
 -11   1   9         19.64          1.15        12.22 o
  -9   1   9         38.27         44.00        11.47 o
  -7   1   9        123.98        106.66        11.65 o
  -5   1   9       1272.71       1346.16        26.05 o
  -3   1   9        593.35        531.20        11.17 o
  -1   1   9          8.13         10.57         7.04 o
   1   1   9        774.91        771.42        16.16 o
   3   1   9        170.70        168.90         8.92 o
   5   1   9          0.04         -7.95        11.86 o
   7   1   9        240.66        234.50        13.06 o
 -16   2   9        172.71        155.04        12.72 o
 -14   2   9        387.57        464.56        15.96 o
 -12   2   9         38.29         14.32        12.99 o
 -10   2   9         18.41         20.05        11.60 o
  -8   2   9        195.97        199.67        11.56 o
  -6   2   9        526.58        541.06        14.39 o
  -4   2   9         19.64         11.55         7.11 o
  -2   2   9        278.07        278.34         8.97 o
   0   2   9         66.14         49.72         9.49 o
   2   2   9       1328.82       1328.42        19.74 o
   4   2   9        189.04        175.71        10.13 o
   6   2   9       1653.50       1782.99        53.87 o
   8   2   9         19.71         16.16        25.82 o
 -15   3   9         31.49         29.74        12.90 o
 -13   3   9        136.10        138.31        27.38 o
 -11   3   9         12.87         13.16        11.66 o
  -9   3   9        937.41        977.66        21.80 o
  -7   3   9          9.76         12.22         9.34 o
  -5   3   9         16.57         20.60         6.34 o
  -3   3   9         15.17          6.83        10.30 o
  -1   3   9         26.56         26.73         7.63 o
   1   3   9       1676.18       1638.83        28.34 o
   3   3   9        103.69         85.79         9.49 o
   5   3   9        297.96        301.85        15.95 o
   7   3   9        287.50        289.55        23.44 o
 -16   4   9         23.70         49.80        12.01 o
 -14   4   9         25.06         10.05        12.53 o
 -12   4   9          9.39          4.88        10.43 o
 -10   4   9        852.09        867.42        26.98 o
  -8   4   9         22.81         13.87         8.12 o
  -6   4   9        637.84        608.51        15.29 o
  -4   4   9         96.13         94.25         7.89 o
  -2   4   9         62.13         51.53         7.78 o
   0   4   9        452.87        439.91        11.17 o
   2   4   9         10.23          6.14         7.49 o
   4   4   9         38.01         29.48         9.48 o
   6   4   9         10.61         -3.43        10.71 o
 -15   5   9          8.51        -10.33        10.33 o
 -13   5   9         23.90         27.70        10.76 o
 -11   5   9        332.77        338.88        12.42 o
  -9   5   9        622.41        603.73        19.77 o
  -7   5   9         77.25         63.69         8.26 o
  -5   5   9         13.27         10.44         8.22 o
  -3   5   9        217.94        209.22        13.57 o
  -1   5   9         12.81         14.78         7.67 o
   1   5   9        145.61        147.95         8.86 o
   3   5   9        297.94        296.42        18.72 o
   5   5   9        297.37        329.34        13.25 o
   7   5   9         50.19         58.92        12.31 o
 -14   6   9          9.02          4.12        11.31 o
 -12   6   9       2019.55       2047.87        63.89 o
 -10   6   9         21.65         34.81         9.00 o
  -8   6   9         98.30         98.43         7.77 o
  -6   6   9        444.17        410.81        10.83 o
  -4   6   9         21.06         18.77         8.56 o
  -2   6   9        624.88        670.53        13.31 o
   0   6   9         52.40         53.51         8.15 o
   2   6   9          3.88          7.26         8.45 o
   4   6   9        139.45        141.24        10.72 o
   6   6   9          4.74        -10.75        10.75 o
 -13   7   9         41.73         53.99        11.43 o
 -11   7   9       1127.89       1241.98        37.15 o
  -9   7   9        166.57        170.45         8.93 o
  -7   7   9         45.58         40.42         7.87 o
  -5   7   9        114.97        110.16         8.33 o
  -3   7   9        608.33        603.24        22.42 o
  -1   7   9        736.67        743.98        15.51 o
   1   7   9         17.23          5.21         8.75 o
   3   7   9         49.41         58.88        11.89 o
   5   7   9         34.74         40.63        16.42 o
 -12   8   9         24.30         13.93        12.60 o
 -10   8   9          8.96          0.16         8.72 o
  -8   8   9        187.64        202.20        10.14 o
  -6   8   9          6.39          3.35         8.28 o
  -4   8   9        428.56        438.16        11.26 o
  -2   8   9        333.37        312.87        13.55 o
   0   8   9         73.25         53.39         9.76 o
   2   8   9        131.32        129.46        13.01 o
   4   8   9          1.52         -4.66        12.51 o
 -11   9   9          1.83         -7.10        10.07 o
  -9   9   9        246.91        229.31        10.09 o
  -7   9   9         21.36         22.37         8.14 o
  -5   9   9         90.84         90.14        10.96 o
  -3   9   9         57.95         57.29        10.24 o
  -1   9   9        714.49        702.94        21.81 o
   1   9   9         66.02         66.71        11.86 o
   3   9   9         66.12         45.05        14.74 o
 -10  10   9          3.79        -13.84        13.84 o
  -8  10   9        336.37        340.47        13.61 o
  -6  10   9        802.62        763.65        37.57 o
  -4  10   9         24.63         25.22        10.69 o
  -2  10   9          7.45          8.42        10.90 o
   0  10   9          1.41          7.35        14.88 o
  -7  11   9        227.45        208.12        15.63 o
  -5  11   9          4.50         -8.87        11.56 o
  -3  11   9         22.32         19.62        10.14 o
 -16   0  10         96.09        101.02        15.78 o
 -14   0  10        156.54        161.86        17.26 o
 -12   0  10        182.17        182.48        18.34 o
 -10   0  10        268.61        244.67        22.56 o
  -8   0  10        148.99        145.24        19.17 o
  -6   0  10         17.11         44.96        16.24 o
  -4   0  10         41.97         28.86        11.14 o
  -2   0  10        169.12        177.90        13.85 o
   0   0  10        243.84        257.73        23.21 o
   2   0  10         16.11          1.69        15.18 o
   4   0  10         97.10        105.51        14.57 o
   6   0  10          0.78         23.09        29.99 o
 -15   1  10          4.74         16.47        11.71 o
 -13   1  10          9.61         10.80        12.31 o
 -11   1  10       2170.69       2297.82        45.96 o
  -9   1  10        390.49        434.23        16.51 o
  -7   1  10        171.06        184.49        17.22 o
  -5   1  10          1.88         -7.56        10.90 o
  -3   1  10        333.89        366.72        11.54 o
  -1   1  10         35.79         35.38         8.32 o
   1   1  10        277.70        297.69        12.21 o
   3   1  10         47.15         30.49        10.54 o
   5   1  10         10.59         26.60        11.92 o
   7   1  10        149.49        144.70        14.37 o
 -16   2  10         89.27         93.08        11.53 o
 -14   2  10         22.12         25.50        10.73 o
 -12   2  10          0.01          8.70        12.57 o
 -10   2  10        305.99        305.14        13.13 o
  -8   2  10         46.88         26.02        10.25 o
  -6   2  10        280.11        274.73        13.79 o
  -4   2  10        188.79        185.49         9.09 o
  -2   2  10        439.73        432.61        12.27 o
   0   2  10       1142.40       1085.07        22.91 o
   2   2  10         59.39         58.30         9.17 o
   4   2  10         70.48         70.68         9.74 o
   6   2  10        119.24        132.88        17.15 o
 -15   3  10        282.99        325.12        19.10 o
 -13   3  10          3.40         -4.99        11.63 o
 -11   3  10         61.85         75.35        11.16 o
  -9   3  10        213.20        219.10        12.11 o
  -7   3  10         30.71         51.71        10.78 o
  -5   3  10        294.74        296.30        16.38 o
  -3   3  10         16.33         11.74         7.51 o
  -1   3  10          0.19         -1.89         7.99 o
   1   3  10        455.11        496.14        20.19 o
   3   3  10        269.73        294.51        20.69 o
   5   3  10         73.40         73.45        10.53 o
 -16   4  10       1025.05       1078.27        70.60 o
 -14   4  10        141.37        139.72        12.64 o
 -12   4  10         11.35         14.47        12.44 o
 -10   4  10        101.15         82.49        10.90 o
  -8   4  10        366.08        390.35        17.22 o
  -6   4  10        556.11        588.67        23.89 o
  -4   4  10         21.07         23.75         7.39 o
  -2   4  10         31.21         31.90         7.76 o
   0   4  10        170.01        168.60        11.08 o
   2   4  10         28.35         23.78        11.41 o
   4   4  10         22.49         18.67         9.11 o
   6   4  10        205.28        197.00        13.25 o
 -15   5  10          0.71        -12.03        12.03 o
 -13   5  10        560.72        629.91        16.44 o
 -11   5  10         92.07         98.60        12.31 o
  -9   5  10          0.46          3.49         9.93 o
  -7   5  10        440.30        435.65        20.69 o
  -5   5  10          1.40          5.74         7.28 o
  -3   5  10        183.74        188.90         8.61 o
  -1   5  10         68.30         81.71         7.55 o
   1   5  10         31.21         38.91         6.93 o
   3   5  10         27.10         33.06        10.56 o
   5   5  10         60.45         59.50        10.58 o
 -14   6  10        322.85        339.24        13.70 o
 -12   6  10        992.12       1096.73        31.21 o
 -10   6  10         10.47         33.17        11.55 o
  -8   6  10         76.63         84.49        11.75 o
  -6   6  10        101.48        106.54         9.08 o
  -4   6  10        188.47        187.45         9.23 o
  -2   6  10        314.16        317.53        10.12 o
   0   6  10         69.22         54.79         8.72 o
   2   6  10         42.52         44.62         9.77 o
   4   6  10        362.03        335.81        19.84 o
 -13   7  10        133.01        136.69        13.09 o
 -11   7  10        279.31        279.27        20.22 o
  -9   7  10          0.07         15.82        10.32 o
  -7   7  10         30.71         31.16         8.46 o
  -5   7  10          2.48          7.34         8.26 o
  -3   7  10         22.03         19.57         8.46 o
  -1   7  10        421.76        440.61        12.45 o
   1   7  10         47.80         75.64        13.80 o
   3   7  10        406.85        389.79        31.44 o
 -12   8  10        461.71        428.86        16.58 o
 -10   8  10          1.79         14.29        12.88 o
  -8   8  10        587.40        573.41        16.78 o
  -6   8  10          0.45          7.03         8.16 o
  -4   8  10        235.46        222.72        13.39 o
  -2   8  10       1489.01       1382.90        61.39 o
   0   8  10        455.27        471.93        12.98 o
   2   8  10       1388.01       1550.38        37.87 o
 -11   9  10        143.66        160.33        16.06 o
  -9   9  10        464.20        387.55        14.99 o
  -7   9  10         46.67         37.96        10.21 o
  -5   9  10          6.33         -1.91         9.81 o
  -3   9  10        171.36        163.91        11.42 o
  -1   9  10       1259.54       1283.05        69.25 o
   1   9  10        458.10        432.32        24.18 o
  -8  10  10       1404.45       1355.70        22.19 o
  -6  10  10         12.69         13.41        11.54 o
  -4  10  10         23.41         29.53        12.91 o
  -2  10  10        165.32        188.56        16.63 o
 -15   1  11        160.21        171.16        14.06 o
 -13   1  11          1.65        -16.08        16.08 o
 -11   1  11        513.62        533.29        18.53 o
  -9   1  11         81.95         95.88        17.46 o
  -7   1  11        205.62        196.22        13.30 o
  -5   1  11        830.12        827.38        28.27 o
  -3   1  11          1.48          2.97         7.42 o
  -1   1  11        746.49        793.66        33.06 o
   1   1  11          1.62         -7.70         7.70 o
   3   1  11          5.20          2.43        13.00 o
   5   1  11         19.42         24.65        11.47 o
 -16   2  11        836.00        819.81        22.45 o
 -14   2  11         99.19        100.42        12.75 o
 -12   2  11          8.81        -14.15        14.15 o
 -10   2  11         65.73         70.10        12.12 o
  -8   2  11         62.07         81.51        13.11 o
  -6   2  11       3356.26       3490.29        53.73 o
  -4   2  11        538.79        542.69        20.50 o
  -2   2  11         93.81         83.66         8.16 o
   0   2  11        124.26        115.83        10.96 o
   2   2  11          1.60          0.18         9.11 o
   4   2  11         44.29         59.85        12.10 o
 -15   3  11          2.10         -8.41        11.06 o
 -13   3  11        164.78        163.49        12.79 o
 -11   3  11         82.17         65.03        17.00 o
  -9   3  11          3.76          3.25        11.94 o
  -7   3  11          9.24          3.16        12.31 o
  -5   3  11        102.84        102.84        15.27 o
  -3   3  11         36.32         60.40         9.95 o
  -1   3  11        594.57        572.31        13.24 o
   1   3  11         17.11         23.23         9.20 o
   3   3  11          0.10         -9.33         9.33 o
   5   3  11          4.78         -0.47        13.04 o
 -14   4  11         69.02         93.62        13.34 o
 -12   4  11          4.99          9.27        11.96 o
 -10   4  11         12.70         -0.45        12.07 o
  -8   4  11        388.40        426.80        36.47 o
  -6   4  11         65.23         62.89        11.61 o
  -4   4  11        286.84        288.53         9.63 o
  -2   4  11        258.44        273.72        12.04 o
   0   4  11        454.64        432.67        12.46 o
   2   4  11         30.86         23.07         9.84 o
   4   4  11         23.00         27.36        12.58 o
 -13   5  11         82.02        104.65        12.74 o
 -11   5  11        145.24        166.40        16.00 o
  -9   5  11          4.76          0.72        12.51 o
  -7   5  11        495.94        493.89        26.39 o
  -5   5  11        126.17        107.91         8.74 o
  -3   5  11          7.30          3.38         8.62 o
  -1   5  11          0.08         -2.65         8.33 o
   1   5  11          2.31         -2.75        11.74 o
   3   5  11        108.15        118.85        14.21 o
 -14   6  11         37.05         46.26        12.02 o
 -12   6  11         47.41         57.10        12.71 o
 -10   6  11         87.65        112.43        16.09 o
  -8   6  11         34.06         46.11        16.03 o
  -6   6  11         94.81         97.68         8.76 o
  -4   6  11        122.62        109.77         9.03 o
  -2   6  11          9.51          1.74         7.98 o
   0   6  11         24.95         14.44        11.07 o
   2   6  11        227.88        208.25        16.56 o
 -13   7  11         54.59         31.38        11.58 o
 -11   7  11        394.38        365.84        18.54 o
  -9   7  11         75.76         48.82        12.57 o
  -7   7  11          8.74         14.04         9.50 o
  -5   7  11         61.20         76.15         9.16 o
  -3   7  11        255.79        239.09        10.21 o
  -1   7  11         25.05         40.73         8.77 o
   1   7  11         71.26         77.87        11.45 o
 -10   8  11          1.25          0.57        13.88 o
  -8   8  11        317.42        324.45        19.07 o
  -6   8  11          0.10         14.49         9.88 o
  -4   8  11         39.67         23.16         9.93 o
  -2   8  11        168.23        170.15        18.56 o
   0   8  11         14.34         15.31        13.29 o
  -9   9  11        731.21        711.86        34.72 o
  -7   9  11          0.04         -9.58        11.13 o
  -5   9  11          6.28          6.94         9.76 o
  -3   9  11         27.38         17.24        12.50 o
  -1   9  11         57.37         67.43        11.12 o
 -14   0  12          3.88         18.22        18.05 o
 -12   0  12        390.07        378.62        19.86 o
 -10   0  12        229.84        248.08        20.36 o
  -8   0  12          7.20          9.65        18.24 o
  -6   0  12       9095.52       9701.59       286.42 o
  -4   0  12         44.26         32.31        16.52 o
  -2   0  12        132.07        127.99        19.36 o
   0   0  12          4.24         17.25        11.12 o
   2   0  12         68.59         53.05        28.53 o
   4   0  12       3338.20       3219.95       314.44 o
 -15   1  12         99.03         70.78        12.13 o
 -13   1  12         21.51          3.66        11.35 o
 -11   1  12        246.74        227.20        13.61 o
  -9   1  12        244.00        254.09        14.16 o
  -7   1  12         55.43         71.33        13.15 o
  -5   1  12       1489.43       1489.18        26.15 o
  -3   1  12         92.14         98.17         8.32 o
  -1   1  12         50.86         53.53         9.05 o
   1   1  12         29.88         11.23         8.36 o
   3   1  12        153.89        128.22        13.10 o
 -14   2  12          7.47         -9.28        13.54 o
 -12   2  12        181.34        193.25        15.58 o
 -10   2  12         41.95         55.34        12.36 o
  -8   2  12         34.81         63.06        12.79 o
  -6   2  12       1932.54       1940.85        67.79 o
  -4   2  12          1.95          2.02        17.19 o
  -2   2  12        151.21        152.95         9.34 o
   0   2  12        157.86        171.55         9.78 o
   2   2  12          0.76          0.98         8.28 o
 -15   3  12        110.90        127.19        13.45 o
 -13   3  12         80.48         94.68        11.92 o
 -11   3  12          2.10         -5.72        12.94 o
  -9   3  12         38.89         57.00        12.17 o
  -7   3  12         76.91         63.99        17.73 o
  -5   3  12          6.82          2.88        11.90 o
  -3   3  12         15.91          6.15         7.56 o
  -1   3  12         25.00         17.94         8.09 o
   1   3  12          5.56         -1.82        10.04 o
   3   3  12         33.74         54.14        10.80 o
 -14   4  12        198.29        200.92        13.23 o
 -12   4  12          2.94         20.56        10.88 o
 -10   4  12        147.23        132.70        14.77 o
  -8   4  12          5.81         -5.42        10.80 o
  -6   4  12         65.55         59.32        11.18 o
  -4   4  12          8.39         -8.52         8.52 o
  -2   4  12          0.66         -6.57         8.08 o
   0   4  12        165.26        159.71        10.14 o
   2   4  12         14.25         17.67         9.44 o
 -13   5  12        481.77        486.32        17.35 o
 -11   5  12        471.40        471.71        16.51 o
  -9   5  12         71.72         68.40        10.81 o
  -7   5  12         35.45         32.59        11.97 o
  -5   5  12          9.63         -5.09        12.99 o
  -3   5  12         40.83         31.62         8.50 o
  -1   5  12         23.26         27.99         7.88 o
   1   5  12         10.24          2.48         8.86 o
 -12   6  12          6.06        -10.43        12.57 o
 -10   6  12         13.12         10.33        10.89 o
  -8   6  12         18.93         34.62        12.72 o
  -6   6  12         94.77         64.15        12.31 o
  -4   6  12         23.61         16.01         8.49 o
  -2   6  12        110.11        100.03        10.18 o
   0   6  12          0.64         -7.01         9.31 o
 -11   7  12          7.41          6.61        11.76 o
  -9   7  12         12.83         24.08        10.96 o
  -7   7  12         62.09         64.46        11.08 o
  -5   7  12         18.60         17.09        13.09 o
  -3   7  12        475.16        453.02        15.93 o
  -1   7  12         64.10         58.75        11.21 o
 -10   8  12          0.02        -11.35        11.35 o
  -8   8  12         35.40         41.04        11.34 o
  -6   8  12          7.68         11.70        10.59 o
  -4   8  12          1.58        -11.35        11.35 o
  -2   8  12          8.82         -2.80        10.72 o
 -15   1  13         33.66         16.33        14.88 o
 -13   1  13         35.84         53.46        14.39 o
 -11   1  13         31.19         64.56        14.36 o
  -9   1  13          2.51          7.34        13.26 o
  -7   1  13        414.15        418.22        22.03 o
  -5   1  13        135.58        132.55        11.70 o
  -3   1  13          6.84          9.44        12.96 o
  -1   1  13         71.73         61.33         9.27 o
   1   1  13          8.08          8.67        13.61 o
 -14   2  13          2.90        -16.20        16.20 o
 -12   2  13          0.35        -13.04        13.04 o
 -10   2  13         34.14         18.44        13.16 o
  -8   2  13        182.12        181.77        12.87 o
  -6   2  13         22.16         34.78        16.68 o
  -4   2  13        120.51        125.35        11.71 o
  -2   2  13         15.94         15.88         8.52 o
   0   2  13        531.61        495.95        14.10 o
   2   2  13         22.77         24.43        11.81 o
 -13   3  13         15.70         -7.46        14.33 o
 -11   3  13        239.29        243.54        14.89 o
  -9   3  13          6.40         14.02        13.34 o
  -7   3  13         44.56         65.34        11.51 o
  -5   3  13          3.81         -6.12        11.00 o
  -3   3  13         12.92          2.94        10.78 o
  -1   3  13        469.81        414.33        17.15 o
   1   3  13          6.97         33.07        11.07 o
 -12   4  13        125.23        127.01        25.58 o
 -10   4  13         46.89         23.41        14.26 o
  -8   4  13        113.64         86.85        13.48 o
  -6   4  13         21.89         19.74        11.30 o
  -4   4  13          7.54          7.79        11.75 o
  -2   4  13        200.09        182.47        10.00 o
   0   4  13         55.06         34.90         9.95 o
 -13   5  13        219.15        251.20        18.42 o
 -11   5  13        270.36        293.21        19.50 o
  -9   5  13         29.61         32.74        13.94 o
  -7   5  13          0.01          6.87        11.06 o
  -5   5  13         31.19         16.31        11.94 o
  -3   5  13          1.87          3.84         9.03 o
  -1   5  13         87.11         88.14        10.14 o
 -10   6  13         10.43          0.85        14.33 o
  -8   6  13         71.82         73.56        14.46 o
  -6   6  13         43.72         29.14        10.72 o
  -4   6  13        361.98        348.85        17.38 o
  -2   6  13         42.80         41.67         8.59 o
  -9   7  13          4.00         10.22        12.85 o
  -7   7  13         60.12         61.43        16.16 o
  -5   7  13        212.07        195.85        16.60 o
  -3   7  13        546.14        514.49        24.41 o
 -14   0  14        184.49        203.01        27.66 o
 -12   0  14        168.48        134.68        18.30 o
 -10   0  14         29.90         47.61        18.09 o
  -8   0  14         12.10         17.66        20.63 o
  -6   0  14          1.73         -8.32        18.66 o
  -4   0  14         98.42         87.96        23.17 o
  -2   0  14          4.91        -12.66        16.38 o
   0   0  14         15.37         48.64        21.71 o
 -13   1  14        727.11        742.03        25.68 o
 -11   1  14         33.88         35.24        21.55 o
  -9   1  14         74.92         35.36        13.37 o
  -7   1  14          7.11        -15.10        15.10 o
  -5   1  14         77.33         72.90        11.67 o
  -3   1  14        104.75        100.89        17.61 o
  -1   1  14         47.70         51.27        11.82 o
 -12   2  14         40.62         14.73        14.17 o
 -10   2  14          8.75          6.58        13.02 o
  -8   2  14        134.91        105.71        14.02 o
  -6   2  14         23.63         22.61        14.09 o
  -4   2  14         78.45         56.19        13.99 o
  -2   2  14        258.79        253.36        16.40 o
 -13   3  14          4.30          5.27        13.44 o
 -11   3  14         30.77          4.64        13.29 o
  -9   3  14         87.50        115.78        12.40 o
  -7   3  14        221.81        202.80        13.74 o
  -5   3  14         15.98         14.98        11.17 o
  -3   3  14          0.66          6.62        11.07 o
  -1   3  14        195.68        189.46        14.91 o
 -12   4  14         47.90         56.44        14.83 o
 -10   4  14         70.37         71.91        15.15 o
  -8   4  14        338.76        341.28        16.03 o
  -6   4  14         13.35         -1.57        12.01 o
  -4   4  14         13.50         20.02        12.88 o
  -2   4  14         41.74         45.90        12.98 o
 -11   5  14          1.50         18.21        25.49 o
  -9   5  14         33.98         36.84        11.96 o
  -7   5  14         12.10         30.08        17.80 o
  -5   5  14          8.04        -11.86        16.20 o
  -3   5  14          8.89         15.97        12.54 o
  -8   6  14         19.41         35.10        12.75 o
  -6   6  14         77.48         60.58        11.05 o
 -11   1  15         21.28          8.76        17.60 o
  -9   1  15         67.94         83.25        12.84 o
  -7   1  15        319.24        316.53        18.80 o
  -5   1  15          5.30         16.02        12.03 o
  -3   1  15        218.03        188.29        14.32 o
 -10   2  15         36.63         23.62        14.47 o
  -8   2  15        845.20        827.53        35.39 o
  -6   2  15         59.94         86.70        12.91 o
  -4   2  15         46.54         43.97        13.71 o
  -9   3  15          0.22         30.10        15.68 o
  -7   3  15         61.52         47.09        22.59 o
  -5   3  15          7.93          6.20        11.66 o
  -8   4  15          8.09          4.05        12.38 o
                                                
